# Supplementary material for: The relationship between running distance and coaches’ perception of team performance in professional soccer player during multiple seasons
Source: Sci Rep. 2022 Jan 27;12:1454. doi: 10.1038/s41598-022-05519-x (PMC8795456; doi:10.1038/s41598-022-05519-x)
Supplement: Supplementary file 1 — Supplementary Information. [file 41598_2022_5519_MOESM1_ESM.csv]

ID	Liga	Temporada	Jornada	Equipo	Localización	EquipoTemporada	Rendimiento	TeamPerformance	Rival	TD	HIRD	VHIRD	SpVHIR	SpD	SP	Phases
188	1	1	1	6	0	6	5,7	-1	5	107072,5156	21825,00586	2938,762207	247	2309,7229	143	1
189	1	1	2	6	1	6	5,7	-1	19	110353,2188	20729,21875	3035,877441	270	3108,376709	159	1
190	1	1	3	6	0	6	5,7	-1	17	109681,6484	20300,99805	2488,597412	226	1906,090942	121	1
191	1	1	4	6	1	6	5,7	-1	7	105969,7	21990,19	2923,57	244	2777,19	140	1
192	1	1	5	6	0	6	5,7	-1	9	113111,8	23818,22	2943,57	264	3062,72	169	1
193	1	1	6	6	1	6	5,7	-1	1	110203,9	21665,91	2818,23	263	3267,47	183	1
194	1	1	7	6	0	6	5,7	-1	13	111203,5	22849,61	2486,67	227	2212,26	137	1
195	1	1	8	6	1	6	5,7	-1	3	107758,6719	23347,12891	2836,7229	243	2392,002197	139	1
196	1	1	9	6	0	6	5,7	-1	11	105743,1797	20832,98047	2986,759033	260	2543,78125	141	1
197	1	1	10	6	1	6	5,7	-1	12	109116,8203	22300,82617	3249,748535	283	2600,611816	156	1
198	1	1	11	6	0	6	5,7	-1	4	113203,6484	23277,43164	3304,673584	274	3020,791748	160	2
199	1	1	12	6	1	6	5,7	-1	14	115518,1563	26011,91016	3135,755127	269	3337,743164	178	2
200	1	1	13	6	0	6	5,7	-1	2	112755,1328	25343,58984	3801,255127	330	3821,064209	206	2
201	1	1	14	6	1	6	5,7	-1	10	109989,8516	22985,09375	3088,97998	259	2843,053711	158	2
202	1	1	15	6	0	6	5,7	-1	8	112688,8125	24254,56641	3078,318359	259	2665,674805	150	2
203	1	1	16	6	1	6	5,7	-1	18	114118,8594	22310,49414	2710,766357	254	3147,029297	173	2
204	1	1	17	6	0	6	5,7	-1	20	114988,6953	25652,14453	3535,252197	291	3088,840576	167	2
205	1	1	18	6	0	6	5,7	-1	15	104028,9453	22343,31836	3282,619141	288	3044,337158	177	2
206	1	1	19	6	1	6	5,7	-1	16	114691,9531	24382,34375	3554,992188	301	3255,149658	187	2
207	1	1	20	6	1	6	5,7	-1	5	115295,9375	25818,80469	3128,316406	276	2916,878418	168	3
208	1	1	21	6	0	6	5,7	-1	19	108240,8672	23851,44727	3088,823975	253	2651,042725	141	3
209	1	1	22	6	1	6	5,7	-1	17	111480,4453	22790,32227	3050,249023	257	2550,624268	147	3
210	1	1	23	6	0	6	5,7	-1	7	112002,8828	22330,78125	2960,091553	250	2920,259766	150	3
211	1	1	24	6	1	6	5,7	-1	9	106490,5234	21524,78516	2880,090332	261	2823,997803	155	3
212	1	1	25	6	0	6	5,7	-1	1	105784,125	19769,74805	2607,287354	237	2591,612549	146	3
213	1	1	26	6	1	6	5,7	-1	13	104385,3125	22013,83008	3382,355225	294	2587,359375	158	3
214	1	1	27	6	0	6	5,7	-1	3	115195,0547	25161,27148	3266,592529	276	2689,28125	151	3
215	1	1	28	6	1	6	5,7	-1	11	113742,0781	23555,72656	3024,377441	264	4022,094482	210	3
216	1	1	29	6	0	6	5,7	-1	12	114233,3359	24181,69336	3265,865967	271	3205,734863	177	4
217	1	1	30	6	1	6	5,7	-1	4	110839,4766	23348,17383	3320,915527	287	3556,976318	190	4
218	1	1	31	6	0	6	5,7	-1	14	109890,4922	22634,80859	2984,194092	261	2338,355713	142	4
219	1	1	32	6	1	6	5,7	-1	2	109097,5469	20990,1875	3059,130859	272	3546,302246	173	4
220	1	1	33	6	0	6	5,7	-1	10	107178,5703	19927,61133	3040,880859	253	2912,678711	160	4
221	1	1	34	6	1	6	5,7	-1	8	112928,1641	24066,59961	3201,662109	280	2882,00415	170	4
222	1	1	35	6	0	6	5,7	-1	18	112311,3516	23041,39648	3062,850586	280	2941,049805	173	4
223	1	1	36	6	1	6	5,7	-1	20	111495,0859	24097,24805	3179,825684	286	3536,589111	206	4
224	1	1	37	6	1	6	5,7	-1	15	114239,9375	22445,03906	3406,5	286	3799,560547	210	4
225	1	1	38	6	0	6	5,7	-1	16	108938,7656	22107,26563	2968,62915	259	2877,821533	164	4
226	1	1	1	7	1	7	5,1	-1	8	105380,9766	19161,3125	2727,10083	238	2477,124756	135	1
227	1	1	2	7	0	7	5,1	-1	18	106227,5	18123,76172	2094,390381	198	1693,969604	96	1
228	1	1	3	7	1	7	5,1	-1	20	101997,0703	18961,99609	2490,60083	224	2523,338623	143	1
229	1	1	4	7	0	7	5,1	-1	6	110994,5	21302,87	2782,42	242	2879,38	147	1
230	1	1	5	7	1	7	5,1	-1	16	104545,3	19733,83	2813,53	245	3304,81	166	1
231	1	1	6	7	0	7	5,1	-1	5	107258,8	19870,09	2393,2	217	2516,52	142	1
232	1	1	7	7	1	7	5,1	-1	19	110023,4	20985,95	2566,57	233	2694,47	153	1
233	1	1	8	7	0	7	5,1	-1	17	108949,4688	20003,33398	2628,053955	230	2780,413574	148	1
234	1	1	9	7	0	7	5,1	-1	15	103541,7188	18482,66602	2203,32251	198	2581,695801	133	1
235	1	1	10	7	1	7	5,1	-1	9	101350,1797	19988,69141	2617,480713	233	2491,526611	148	1
236	1	1	11	7	0	7	5,1	-1	1	98246,82031	17537,30664	2359,633789	206	2636,448242	145	2
237	1	1	12	7	1	7	5,1	-1	13	108580,9453	22367,5918	3430,218262	293	3446,488525	167	2
238	1	1	13	7	0	7	5,1	-1	3	106139,3359	21354,42578	2535,588867	221	2013,487427	121	2
239	1	1	14	7	1	7	5,1	-1	11	110231,9609	22579,56836	3680,393066	302	3315,553955	189	2
240	1	1	15	7	0	7	5,1	-1	12	105969,3828	21345,96484	2590,420166	237	2700,884277	165	2
241	1	1	16	7	1	7	5,1	-1	4	108259,8906	22927,16602	3076,224854	259	2822,03125	153	2
242	1	1	17	7	0	7	5,1	-1	14	110521,8438	23034,05859	2893,974609	240	2658,009277	147	2
243	1	1	18	7	1	7	5,1	-1	2	102270,5078	19311,68359	2409,309814	221	3093,422363	156	2
244	1	1	19	7	0	7	5,1	-1	10	108187,6719	21179,95313	2269,486572	206	2111,562988	118	2
245	1	1	20	7	0	7	5,1	-1	8	110625,6719	23062,18555	2595,72998	224	2387,894531	124	3
246	1	1	21	7	1	7	5,1	-1	18	110316,7266	21757,90625	2537,214111	219	2309,425537	124	3
247	1	1	22	7	0	7	5,1	-1	20	109026,3594	24109,16016	2839,619873	225	1995,303955	115	3
248	1	1	23	7	1	7	5,1	-1	6	106620,5625	21297,12891	2589,148438	231	2626,505859	139	3
249	1	1	24	7	0	7	5,1	-1	16	102936,1328	18936,1875	2524,514648	222	2232,041992	116	3
250	1	1	26	7	0	7	5,1	-1	19	114120,4688	24124,87109	2981,759521	249	2441,945557	132	3
251	1	1	27	7	1	7	5,1	-1	17	108789,9219	22029,24805	2851,681885	243	2488,108643	143	3
252	1	1	28	7	1	7	5,1	-1	15	111147,1797	22184,55469	3389,548828	287	3707,091797	175	3
253	1	1	29	7	0	7	5,1	-1	9	103968,8516	18577,74219	2707,633789	223	2183,270508	124	4
254	1	1	30	7	1	7	5,1	-1	1	109724,8672	21112,80273	2540,682617	220	2648,26416	140	4
255	1	1	31	7	0	7	5,1	-1	13	105598,9844	19834,09375	2818,289063	245	1740,935547	103	4
256	1	1	32	7	1	7	5,1	-1	3	108022,3516	21110,76172	2525,449951	225	2999,162109	171	4
257	1	1	33	7	0	7	5,1	-1	11	109092,2109	20652,64258	2828,632324	246	3053,644531	147	4
258	1	1	34	7	1	7	5,1	-1	12	114210,9609	22747,09375	2920,186523	260	3134,084229	166	4
259	1	1	35	7	0	7	5,1	-1	4	101436,9609	19216,11914	2663,047363	236	2687,672119	155	4
260	1	1	36	7	1	7	5,1	-1	14	107774,75	21573,19336	2817,233887	241	3229,925537	166	4
261	1	1	37	7	0	7	5,1	-1	2	100397,1719	19963,69531	2554,186523	210	2199,075928	124	4
262	1	1	38	7	1	7	5,1	-1	10	108864,6953	20817,94922	2900,29541	257	3336,044922	173	4
263	1	1	1	8	0	8	3,1	-1	7	107409,1094	22321,69141	2913,505371	257	2524,315918	143	1
264	1	1	2	8	1	8	3,1	-1	9	102557,5234	22267,29102	2941,208008	251	3090,597656	184	1
265	1	1	3	8	0	8	3,1	-1	1	107713,1563	22715,28906	2931,196533	252	2556,703369	132	1
266	1	1	4	8	1	8	3,1	-1	13	110222,8	22788,23	3379,04	299	2788,23	157	1
267	1	1	5	8	0	8	3,1	-1	3	112874,4	21800,22	2409,37	213	1825,44	123	1
268	1	1	6	8	1	8	3,1	-1	11	111673,6	21896,16	2884,86	247	2807,38	152	1
269	1	1	8	8	1	8	3,1	-1	4	108931,9688	21756,78906	2611,025879	230	2480,445557	131	1
270	1	1	9	8	0	8	3,1	-1	14	99838,53125	20065,08594	2634,346191	231	2528,678711	136	1
271	1	1	10	8	1	8	3,1	-1	2	110859,7344	23088,95508	3180,160889	269	2696,632568	143	1
272	1	1	11	8	0	8	3,1	-1	10	105141,5313	22654,8125	2888,430908	253	2540,782471	136	2
273	1	1	12	8	1	8	3,1	-1	15	116620,6094	26085,41602	3268,865723	292	3414,476318	191	2
274	1	1	13	8	1	8	3,1	-1	18	110822,8203	23984,27148	3538,075439	290	2538,073242	131	2
275	1	1	14	8	0	8	3,1	-1	20	106309,1484	22291,43359	2627,445068	238	2643,488525	146	2
276	1	1	15	8	1	8	3,1	-1	6	111585,0859	23180,91406	3040,280762	256	2867,435547	147	2
277	1	1	16	8	0	8	3,1	-1	16	114677,4297	24085,76172	3450,417725	300	2947,999512	165	2
278	1	1	17	8	1	8	3,1	-1	5	112350,3672	24888,41016	2866,45166	249	3198,187988	173	2
279	1	1	18	8	0	8	3,1	-1	19	112318,2969	24794,16797	3224,125488	267	2627,793945	139	2
280	1	1	19	8	1	8	3,1	-1	17	110880,3672	22838,74023	3352,2146	274	2238,994873	146	2
281	1	1	20	8	1	8	3,1	-1	7	112075,9219	24539,67383	3167,127197	273	2953,739014	163	3
282	1	1	21	8	0	8	3,1	-1	9	110723,5469	23771,08203	3114,889648	280	3214,730713	171	3
283	1	1	22	8	1	8	3,1	-1	1	106180,7734	22143,96289	2308,208008	209	2135,620117	131	3
284	1	1	23	8	0	8	3,1	-1	13	111117,9063	24649,33594	3192,041504	287	2861,092285	163	3
285	1	1	24	8	1	8	3,1	-1	3	112523,0625	24214,53516	2804,209473	254	2460,302246	145	3
286	1	1	25	8	0	8	3,1	-1	11	113912,0234	26258,21484	3911,52417	318	3048,137207	175	3
287	1	1	26	8	1	8	3,1	-1	12	110432,5547	22912,0293	3027,955078	263	2662,459717	154	3
288	1	1	27	8	0	8	3,1	-1	4	102722,6328	22637,61719	3197,296143	285	2973,451172	169	3
289	1	1	28	8	1	8	3,1	-1	14	113916,875	26084,21094	3565,224609	300	3490,502197	175	3
290	1	1	29	8	0	8	3,1	-1	2	107420,4688	21282,80078	2522,575195	247	2748,701416	157	4
291	1	1	30	8	1	8	3,1	-1	10	109654,7109	22384,16602	3313,083496	285	3023,19873	183	4
292	1	1	31	8	0	8	3,1	-1	15	107323,125	22826,6582	2970,225586	253	3044,334473	161	4
293	1	1	32	8	0	8	3,1	-1	18	107651,3125	21416,41992	2413,844238	212	2313,891846	135	4
294	1	1	34	8	0	8	3,1	-1	6	116148,0625	23797,41797	3450,912598	289	2885,693115	172	4
295	1	1	35	8	1	8	3,1	-1	16	108462,5156	22250,47852	3130,516602	269	2664,06958	148	4
296	1	1	36	8	0	8	3,1	-1	5	110288,2734	22853,17969	2726,244385	228	2670,390625	153	4
297	1	1	37	8	1	8	3,1	-1	19	108141,9141	21177,70703	2679,925781	225	2369,697754	128	4
298	1	1	38	8	0	8	3,1	-1	17	106523,2109	21832,77344	2874,516602	238	2174,337158	131	4
373	1	1	1	11	1	11	2,7	-1	12	101208,9844	19977,16406	2354,807617	219	1754,582642	113	1
374	1	1	2	11	0	11	2,7	-1	4	106309,5781	20301,17578	2886,074951	246	1993,454346	115	1
375	1	1	3	11	1	11	2,7	-1	14	106824,5781	23114,14453	3075,935547	261	3154,780762	176	1
376	1	1	4	11	0	11	2,7	-1	2	109516,6	22595,22	2670,66	237	2859,42	156	1
377	1	1	5	11	1	11	2,7	-1	10	108943,6	22241,56	3134,16	259	2506,72	142	1
378	1	1	6	11	0	11	2,7	-1	8	108903,2	23317,8	2546,46	221	2402,26	133	1
379	1	1	7	11	1	11	2,7	-1	18	108456	20648,19	2703,35	244	2662,57	146	1
380	1	1	8	11	0	11	2,7	-1	20	109988,7344	22922,82813	3078,53418	276	2742,210693	158	1
381	1	1	9	11	1	11	2,7	-1	6	101173,2578	20879,60742	3041,473633	265	2829,593262	161	1
382	1	1	10	11	0	11	2,7	-1	16	109147,3672	23131,82422	2975,052734	271	3708,588867	203	1
383	1	1	11	11	1	11	2,7	-1	5	109150,8438	23595,73633	3540,070557	295	2958,82251	161	2
384	1	1	12	11	0	11	2,7	-1	19	108322,3359	22236,5625	3336,240967	279	2445,090088	142	2
385	1	1	13	11	1	11	2,7	-1	17	112081,0156	23414,51758	3043,821289	265	3089,446045	170	2
386	1	1	14	11	0	11	2,7	-1	7	111277,8047	23208,89063	3427,127441	304	4059,272705	210	2
387	1	1	15	11	1	11	2,7	-1	9	108087,3281	22031,25	2765,761475	259	3149,024658	179	2
388	1	1	16	11	0	11	2,7	-1	1	106866,375	21529,47266	2797,383789	244	3000,405273	167	2
389	1	1	17	11	1	11	2,7	-1	13	106958,0781	23089,57227	3028,334961	253	2618,405762	153	2
390	1	1	18	11	0	11	2,7	-1	3	112844,4844	24904,08789	2936,985352	257	2676,538574	149	2
391	1	1	19	11	1	11	2,7	-1	15	112965,4766	24656,76758	3078,457764	264	3636,492676	196	2
392	1	1	20	11	0	11	2,7	-1	12	113037,1016	26145,61523	3367,123291	297	3652,088867	202	3
393	1	1	21	11	1	11	2,7	-1	4	116264,4219	26478,76953	3552,849609	308	2911,517334	162	3
394	1	1	22	11	0	11	2,7	-1	14	110688,6875	24455,43164	3525,853271	302	3428,849854	199	3
395	1	1	23	11	1	11	2,7	-1	2	108216,5781	21014,90625	3141,285156	277	2971,912842	164	3
396	1	1	24	11	0	11	2,7	-1	10	107477,625	20948,78516	2983,797119	262	2455,601563	144	3
397	1	1	25	11	1	11	2,7	-1	8	112573,1484	24232,53125	3329,905518	276	3179,879883	159	3
398	1	1	26	11	0	11	2,7	-1	18	108909,6953	23520,80078	3065,881836	256	2922,54248	158	3
399	1	1	27	11	1	11	2,7	-1	20	115831,7344	24817,69727	3744,710449	309	3136,621826	175	3
400	1	1	28	11	0	11	2,7	-1	6	115539,7891	24549,91211	3777,416748	318	3773,85498	207	3
401	1	1	29	11	1	11	2,7	-1	16	111334,4922	22867,70703	2872,982422	259	3051,678711	158	4
402	1	1	30	11	0	11	2,7	-1	5	109948,8359	22333,51367	2881,82373	244	2709,139648	146	4
403	1	1	31	11	1	11	2,7	-1	19	109565,0547	22850,7207	3524,425781	310	3208,98584	179	4
404	1	1	32	11	0	11	2,7	-1	17	110292,2578	22772,79102	2718,268066	223	1872,138428	109	4
405	1	1	33	11	1	11	2,7	-1	7	111473,0469	21864,13477	2927,940918	252	3390,388672	164	4
406	1	1	34	11	0	11	2,7	-1	9	104524,8125	21764,59961	3118,263672	266	3148,493408	163	4
407	1	1	35	11	1	11	2,7	-1	1	111151,2031	22091,72852	2779,859863	268	3300,900635	177	4
408	1	1	36	11	0	11	2,7	-1	13	112619,5938	24436,24023	3368,997559	279	3944,142334	190	4
409	1	1	37	11	1	11	2,7	-1	3	114261,3281	22992,69922	2940,522461	244	2588,270996	137	4
410	1	1	38	11	0	11	2,7	-1	15	109517,1016	21673,80664	2646,78125	245	2998,710938	165	4
525	1	1	1	15	1	15	4,1	-1	16	110770,1016	20436,20703	2859,19043	238	2918,613281	158	1
526	1	1	2	15	0	15	4,1	-1	12	94299,79688	20587,66602	2848,440186	257	2375,595703	147	1
527	1	1	3	15	1	15	4,1	-1	5	117257,7813	24490,64648	3052,509033	255	2976,447754	174	1
528	1	1	4	15	0	15	4,1	-1	4	112069,1	22314,2	2949,41	254	2891,63	175	1
529	1	1	5	15	1	15	4,1	-1	19	110531,3	21144,24	3300,38	272	2966,98	168	1
530	1	1	6	15	0	15	4,1	-1	14	112979,2	23967,27	3210,96	271	2771,67	158	1
531	1	1	7	15	1	15	4,1	-1	17	112438,3	21816,94	2527,26	229	2416,38	135	1
532	1	1	8	15	0	15	4,1	-1	2	116497,5234	27920,61914	3953,47998	341	4339,97998	222	1
533	1	1	9	15	1	15	4,1	-1	7	112569,2578	23281,66992	2889,6521	255	3257,213379	171	1
534	1	1	10	15	0	15	4,1	-1	10	111392,5156	21577,30664	2705,287354	244	2967,669189	157	1
535	1	1	11	15	1	15	4,1	-1	9	105724,4375	21184,6582	2485,580811	239	2325,783691	150	2
536	1	1	12	15	0	15	4,1	-1	8	118688,2344	26717,7207	3488,271484	312	3266,543213	178	2
537	1	1	13	15	1	15	4,1	-1	1	115871,3828	24765,65234	2911,470459	251	3207,740234	169	2
538	1	1	14	15	0	15	4,1	-1	18	115659,7109	27023,93555	3601,362305	301	3678,354492	192	2
539	1	1	15	15	1	15	4,1	-1	13	114993,8359	24366,88672	3572,946777	314	3462,207275	180	2
540	1	1	16	15	0	15	4,1	-1	20	94932,72656	22048,61523	2536,227539	234	2720,622803	148	2
541	1	1	17	15	1	15	4,1	-1	3	108544,125	21787,11328	2595,157227	236	2726,497314	160	2
542	1	1	18	15	1	15	4,1	-1	6	109511,375	23697,19531	3320,494385	287	3564,455566	200	2
543	1	1	19	15	0	15	4,1	-1	11	117056,7969	27005,24219	3495,769287	299	3220,293701	182	2
544	1	1	20	15	0	15	4,1	-1	16	125073,6484	29945,79102	4079,989746	339	3462,341553	194	3
545	1	1	21	15	1	15	4,1	-1	12	112471,125	23939,85156	3387,753418	287	3464,052734	188	3
546	1	1	22	15	0	15	4,1	-1	5	122316,875	27205,65039	3582,638916	311	3847,044189	204	3
547	1	1	23	15	1	15	4,1	-1	4	118644,4922	26560,66016	3304,83374	286	3062,98584	173	3
548	1	1	24	15	0	15	4,1	-1	19	118862,9375	26747,87891	3178,8396	271	3200,948975	188	3
549	1	1	25	15	1	15	4	-1	14	114611,5625	24764,45313	3171,388916	276	3104,775391	157	3
550	1	1	26	15	0	15	4,1	-1	17	114358,8359	24294,73828	3406,71167	287	3070,819824	167	3
551	1	1	27	15	1	15	4,1	-1	2	102841,2734	23449,22656	3394,92627	301	3057,156494	170	3
552	1	1	28	15	0	15	4	-1	7	113464,0078	23800,42383	3042,466064	259	3458,758301	162	3
553	1	1	29	15	1	15	4,1	-1	10	113405,75	23283,77734	2551,256836	238	2681,681885	152	4
554	1	1	31	15	1	15	4,1	-1	8	109676,4688	24070,05078	3310,675537	280	3230,97583	168	4
555	1	1	32	15	0	15	4,1	-1	1	114765,3594	25406,5293	3305,803955	282	2925,252686	165	4
556	1	1	33	15	1	15	4,1	-1	18	116067,3594	25476,55078	2643,808838	236	2476,722168	154	4
557	1	1	34	15	0	15	4,1	-1	13	113365	25149,73633	3545,59375	286	2911,173584	165	4
558	1	1	35	15	1	15	4,1	-1	20	115749,2109	25975,44922	3530,426514	309	3458,617188	195	4
559	1	1	36	15	0	15	4,1	-1	3	118134,6484	24615,99023	2429,999023	218	3305,389404	184	4
560	1	1	37	15	0	15	4,1	-1	6	118751,4688	24550,51367	3520,64624	294	3784,427734	189	4
561	1	1	38	15	1	15	4,1	-1	11	117972,625	24359,27734	3233,811768	285	3321,57959	189	4
562	1	1	1	16	0	16	3	-1	15	107382,6797	19866,34375	2676,092773	244	2682,943848	151	1
563	1	1	2	16	1	16	3	-1	5	107960,8594	20507,38867	2812,544189	250	2743,902588	147	1
564	1	1	3	16	0	16	3	-1	19	111034,8359	21403,98242	3030,696045	274	2587,772461	160	1
565	1	1	4	16	1	16	3	-1	17	106400,2	19199,31	2802,51	247	2918,87	153	1
566	1	1	5	16	0	16	3	-1	7	103867,2	21092,31	2723,6	251	3390,78	182	1
567	1	1	6	16	1	16	3	-1	9	103628,5	19535,73	2926,64	260	3262,49	177	1
568	1	1	7	16	0	16	3	-1	1	103232,6	19490,84	2427,29	209	2487,1	125	1
569	1	1	8	16	1	16	3	-1	13	105930,1797	20828,0625	2586,193604	250	2545,858154	153	1
570	1	1	9	16	0	16	3	-1	3	105543,4766	19942,82227	2287,48584	206	2270,14502	132	1
571	1	1	10	16	1	16	3	-1	11	107190,0391	20910,01563	3191,97876	284	3467,030518	179	1
572	1	1	11	16	0	16	3	-1	12	101625,1797	19490,4668	2671,281494	241	2724,83667	158	2
573	1	1	12	16	1	16	3	-1	4	110579,1875	22109,68359	3250,739502	280	2903,345459	177	2
574	1	1	13	16	0	16	3	-1	14	102230,5938	20219,95703	2451,373291	227	1985,116089	128	2
575	1	1	14	16	1	16	3	-1	2	107078,4219	18637,90234	2919,468994	266	3342,443848	170	2
576	1	1	15	16	0	16	3	-1	13	103460,625	21184,81445	2730,164551	264	2727,774902	161	2
577	1	1	16	16	1	16	3	-1	8	112812,1797	23445,35156	2994,161865	269	3252,068604	183	2
578	1	1	17	16	0	16	3	-1	18	103553,0391	18884,2832	2277,671875	221	2719,761719	152	2
579	1	1	18	16	1	16	3	-1	20	109046,2734	21694,28906	2771,146973	238	2802,475342	158	2
580	1	1	19	16	0	16	3	-1	6	109919,0234	21141,18555	3382,50293	292	2993,132324	169	2
581	1	1	20	16	1	16	3	-1	15	114869,6719	24293,56445	3254,485107	286	3170,609131	191	3
582	1	1	21	16	0	16	3	-1	5	112556,5703	22301,10156	2450,976074	218	2389,324463	134	3
583	1	1	22	16	1	16	3	-1	19	108931,2344	21293,48438	2562,916504	224	2660,343506	159	3
584	1	1	23	16	0	16	3	-1	17	104821,1016	21846,33789	2623,576904	235	2535,946777	149	3
585	1	1	24	16	1	16	3	-1	7	108107,1016	20470,01953	2889,811035	242	2530,817871	138	3
586	1	1	25	16	0	16	3	-1	9	113744,6016	24294,39258	2863,914551	260	3246,263672	177	3
587	1	1	26	16	1	16	3	-1	1	114698,6953	22578,46289	2939,384033	267	2728,22998	153	3
588	1	1	27	16	0	16	3	-1	13	109744,4766	22564,26953	3071,858398	258	2857,378662	150	3
589	1	1	28	16	1	16	3	-1	3	111729,8828	23038,36914	2326,268555	226	2691,596191	162	3
590	1	1	29	16	0	16	3	-1	11	110493,4766	22460,41211	3074,345215	268	2721,844482	159	4
591	1	1	30	16	1	16	3	-1	12	115474,5703	24000,05469	3221,27417	274	3408,369385	176	4
592	1	1	31	16	0	16	3	-1	4	113288,6016	23478,59375	3051,944824	265	3435,61499	185	4
593	1	1	32	16	1	16	3	-1	14	108912,2422	21896,37695	3165,546387	259	2455,104492	143	4
594	1	1	33	16	0	16	3	-1	2	117936,9219	23425,90039	3491,331543	300	3559,457031	181	4
595	1	1	34	16	1	16	3	-1	10	113685,1641	23619,58984	3018,260254	278	2712,362793	160	4
596	1	1	35	16	0	16	3	-1	8	108931,2344	22747,66016	2768,886719	237	2809,920654	139	4
597	1	1	36	16	1	16	3	-1	18	113479,5625	24756,26758	2991,719971	265	3350,074707	180	4
598	1	1	37	16	0	16	3	-1	20	107366,9297	22291,28516	2547,364746	235	2706,991943	152	4
599	1	1	38	16	1	16	3	-1	6	110914,5234	22038,96875	2516,964844	242	3316,077637	187	4
1010	1	2	1	9	1	109	3,1	-1	18	110146,7891	22374,42188	3095,943115	271	2717,985596	151	1
1011	1	2	2	9	0	109	3,1	-1	4	108289,0156	24503,35156	3310,626465	249	2764,280762	148	1
1012	1	2	3	9	1	109	3,1	-1	10	110036,8594	21011,9707	2839,220215	256	3006,255615	158	1
1013	1	2	4	9	0	109	3,1	-1	17	108221,5156	22650,88281	3415,760254	293	3219,854248	167	1
1014	1	2	5	9	1	109	3,1	-1	1	113763,5859	25304,50977	2707,637695	241	2872,067383	155	1
1015	1	2	6	9	0	109	3,1	-1	21	111958,5156	24682,18359	3074,29248	274	3024,078613	189	1
1016	1	2	7	9	1	109	3,1	-1	22	111049,3516	19610,4043	2472,250244	224	2853,42749	151	1
1017	1	2	8	9	0	109	3,1	-1	3	116680,7188	25927,50586	2586,337891	239	2121,962891	132	1
1018	1	2	9	9	1	109	3,1	-1	19	116310,8047	25381,55469	3194,610352	274	3006,036133	174	1
1019	1	2	10	9	0	109	3,1	-1	2	110559,9453	21785,67773	2475,745117	245	2675,705322	156	1
1020	1	2	12	9	0	109	3,1	-1	16	113428,0313	22627,27539	3200,164551	288	3017,453613	169	2
1021	1	2	13	9	0	109	3,1	-1	12	112722,4688	22676,26758	3130,107422	272	2965,050781	170	2
1022	1	2	14	9	1	109	3,1	-1	14	110046,3438	21935,92383	3240,658203	299	3859,751953	211	2
1023	1	2	15	9	0	109	3,1	-1	13	107186,1484	21572,76953	3079,690186	279	2785,980713	159	2
1024	1	2	16	9	1	109	3,1	-1	6	112114,8047	24091,11719	3001,73584	278	2542,610107	148	2
1025	1	2	17	9	0	109	3,1	-1	20	107957,5859	21486,52539	2785,457764	251	2377,26709	137	2
1026	1	2	18	9	1	109	3,1	-1	24	107958,9922	23010,43555	3058,861572	272	2878,04541	168	2
1027	1	2	19	9	0	109	3,1	-1	7	110487,1641	24081,13086	3463,698242	294	3430,373291	194	2
1028	1	2	20	9	0	109	3,1	-1	18	106473,0469	20832,11914	2750,408691	242	2526,63916	140	3
1029	1	2	21	9	1	109	3,1	-1	4	106330,3516	22081,97656	3656,398682	327	3311,422852	193	3
1030	1	2	22	9	0	109	3,1	-1	10	101564,2813	21117,64648	2993,813965	285	2632,812256	155	3
1031	1	2	23	9	1	109	3,1	-1	17	101872,8203	19650,18164	3349,315674	296	4018,483154	212	3
1032	1	2	24	9	0	109	3,1	-1	1	99845,875	19519,19141	2974,205566	265	2971,849121	174	3
1033	1	2	25	9	1	109	3,1	-1	21	104886,3047	20627,11719	3189,280029	276	3425,298828	189	3
1034	1	2	26	9	0	109	3,1	-1	22	105926,1563	21087,60742	2929,379883	253	2775,652588	160	3
1035	1	2	27	9	1	109	3,1	-1	3	99372,75	18875,91211	2601,901123	239	3227,279297	188	3
1036	1	2	28	9	0	109	3,1	-1	19	103806,2422	21423,49609	2802,814941	251	2613,156982	148	3
1037	1	2	29	9	1	109	3,1	-1	2	104724,5313	22900,98633	3101,419678	283	3060,406006	171	4
1038	1	2	30	9	0	109	3,1	-1	5	108180,8672	22086,05273	3577,926758	306	3960,35498	219	4
1039	1	2	31	9	1	109	3,1	-1	16	104252,9844	20523,98828	3116,659424	293	3291,126953	179	4
1040	1	2	32	9	1	109	3,1	-1	12	102447,7266	20051,57813	2661,80542	250	3498,136475	199	4
1041	1	2	33	9	0	109	3,1	-1	14	106283,0156	22489,94336	3410,122314	292	2739,958984	163	4
1042	1	2	34	9	1	109	3,1	-1	13	105668,6406	22068,44141	3008,374268	270	2675,969727	164	4
1043	1	2	35	9	0	109	3,1	-1	6	104492,0781	19933,80859	2805,694824	244	3074,576172	182	4
1044	1	2	36	9	1	109	3,1	-1	20	106308,5859	20535,06641	2774,202637	247	2626,906006	148	4
1045	1	2	37	9	0	109	3,1	-1	24	99143,74219	17450,44531	2635,742432	238	2555,918945	130	4
1046	1	2	38	9	1	109	3,1	-1	7	106637,6953	21340,61328	2813,864014	251	3022,640381	167	4
1197	1	2	1	16	1	116	3,5	-1	4	105057,625	18394,93555	2559,026855	234	2670,05542	157	1
1198	1	2	2	16	0	116	3,5	-1	10	101525,4766	17911,34375	2365,31958	201	2166,197754	127	1
1199	1	2	3	16	1	116	3,5	-1	17	100498,4531	19744,24023	2732,589111	250	2482,112061	152	1
1200	1	2	4	16	0	116	3,5	-1	1	100999,8203	18282,16406	2665,591309	239	2156,962158	131	1
1201	1	2	5	16	1	116	3,5	-1	21	108388,7031	19432,24805	2338,162598	207	2687,449219	161	1
1202	1	2	6	16	0	116	3,5	-1	22	105497,6563	18635,63477	2262,983643	209	2510,384766	148	1
1203	1	2	7	16	1	116	3,5	-1	3	106302,7188	18907,44336	2325,154297	217	2466,132568	148	1
1204	1	2	8	16	0	116	3,5	-1	19	112609,5859	22963,0625	3355,951416	274	3267,102051	169	1
1205	1	2	9	16	1	116	3,5	-1	2	105408,4375	20439,04492	3202,710938	262	3434,899658	177	1
1206	1	2	10	16	0	116	3,5	-1	5	110418,625	23836,42188	3233,077881	279	3086,337646	183	1
1207	1	2	11	16	0	116	3,5	-1	12	110159,6406	20998,72266	2746,44751	254	2585,484375	160	2
1208	1	2	12	16	1	116	3,5	-1	9	114520,5313	22542,87305	3175,73291	297	3534,606201	191	2
1209	1	2	13	16	0	116	3,5	-1	14	114018,3359	23537,37891	3315,061035	301	3521,213867	198	2
1210	1	2	14	16	1	116	3,5	-1	13	105159,7656	20971,70898	2748,953613	244	2983,512451	172	2
1211	1	2	15	16	0	116	3,5	-1	6	107487,3203	22233,48828	3559,686035	309	3379,369385	190	2
1212	1	2	16	16	1	116	3,5	-1	20	113739,3125	22591,84766	3166,782227	268	3091,310547	160	2
1213	1	2	17	16	0	116	3,5	-1	24	110436,1563	22331,30859	2960,460693	272	2439,573975	149	2
1214	1	2	18	16	1	116	3,5	-1	7	111749,3594	20665,02539	2831,837891	246	2545,707764	152	2
1215	1	2	19	16	0	116	3,5	-1	18	117955,7344	24400,03711	2988,406494	260	2996,065674	167	2
1216	1	2	20	16	0	116	3,5	-1	4	105285,6641	21884,09961	3143,371338	270	2783,663818	155	3
1217	1	2	21	16	1	116	3,5	-1	10	104974,3203	21859,20313	3200,835449	278	2817,301758	164	3
1218	1	2	22	16	0	116	3,5	-1	17	105690	20352,88672	3104,199951	272	3521,26709	190	3
1219	1	2	24	16	0	116	3,5	-1	21	105907,3359	20079,79883	2148,455811	200	2327,4021	142	3
1220	1	2	25	16	1	116	3,5	-1	22	110834,7813	21943,84375	2568,138672	232	2971,327881	174	3
1221	1	2	26	16	0	116	3,5	-1	3	111617,9375	21740,80078	2642,867676	249	3453,890625	193	3
1222	1	2	27	16	1	116	3,5	-1	19	109491,1406	19967,07813	2901,85498	251	3490,145752	173	3
1223	1	2	28	16	0	116	3,5	-1	2	104238,1406	19945,66992	2704,984619	250	3512,915527	172	3
1224	1	2	29	16	1	116	3,5	-1	5	109434,3047	20857,19922	2714,502441	246	3628,905762	177	4
1225	1	2	30	16	1	116	3,5	-1	12	113630,1953	22968,70117	3004,174805	269	3062,23877	174	4
1226	1	2	31	16	0	116	3,5	-1	9	111658,2422	20012,03125	2808,555176	248	3546,10498	177	4
1227	1	2	32	16	1	116	3,5	-1	14	110574,8359	20281,28516	2739,247314	243	2610,553467	161	4
1228	1	2	33	16	0	116	3,5	-1	13	106141,7813	20558,64063	2635,374023	245	2906,205322	143	4
1229	1	2	34	16	1	116	3,5	-1	6	111620,6172	22596,03711	3082,80957	273	3509,291504	194	4
1230	1	2	35	16	0	116	3,5	-1	20	110441,6328	22249,91211	2703,960938	250	3186,254883	178	4
1231	1	2	36	16	1	116	3,5	-1	24	107315,9141	18810,42969	2543,990967	227	3286,376221	158	4
1232	1	2	37	16	0	116	3,5	-1	7	106187,2656	18505,80664	2331,833252	209	2282,141357	143	4
1233	1	2	38	16	1	116	3,5	-1	18	104354,1172	19970,32617	2474,732666	232	3398,02832	167	4
1234	1	2	1	17	0	117	4,6	-1	2	98707,71094	16705,50586	2034,239014	185	2070,798828	103	1
1235	1	2	2	17	1	117	4,6	-1	5	112972,7813	21514,12109	2654,025879	227	1934,922607	116	1
1236	1	2	3	17	0	117	4,6	-1	16	106488,8672	20231,23047	2603,180176	226	2035,854736	116	1
1237	1	2	4	17	1	117	4,6	-1	9	109257,0469	21096,26367	2817,001465	245	3061,113281	159	1
1238	1	2	5	17	0	117	4,6	-1	14	106883,875	21815,43359	2804,482178	234	2130,562744	129	1
1239	1	2	6	17	1	117	4,6	-1	13	104810,3359	21223,42383	2956,191162	256	3126,190918	163	1
1240	1	2	7	17	0	117	4,6	-1	6	113295,6953	23661,72656	2775,528076	251	2363,753174	131	1
1241	1	2	8	17	1	117	4,6	-1	20	110160,2031	23470,23438	3263,555664	288	3205,887207	172	1
1242	1	2	9	17	0	117	4,6	-1	24	106473,5156	21642,7168	3112,978271	282	2575,445068	144	1
1243	1	2	10	17	1	117	4,6	-1	7	110828,2969	22480,21289	3485,17627	275	2474,169189	139	1
1244	1	2	11	17	0	117	4,6	-1	18	109778,3203	23118,51563	3001,209473	269	2426,977295	147	2
1245	1	2	12	17	1	117	4,6	-1	4	109144,1641	21622,42773	2687,035645	246	2460,781494	154	2
1246	1	2	13	17	0	117	4,6	-1	10	103082,5859	22562,56836	3108,324219	269	2491,276855	146	2
1247	1	2	14	17	1	117	4,6	-1	12	103582,7734	21673,79688	2824,359131	238	2386,387207	147	2
1248	1	2	15	17	1	117	4,6	-1	1	111499,9375	22478,44922	3158,628418	270	2753,895508	151	2
1249	1	2	16	17	0	117	4,6	-1	21	110049,5547	24055,96289	3121,971924	268	2521,440674	148	2
1250	1	2	17	17	1	117	4,6	-1	22	110321,3359	23393,07813	3427,482178	282	3627,19458	167	2
1251	1	2	18	17	0	117	4,6	-1	3	112539,5859	23545,54102	2521,115234	232	1920,556885	129	2
1252	1	2	19	17	1	117	4,6	-1	19	106670,8906	24370,07227	3134,910645	272	3325,021973	172	2
1253	1	2	20	17	1	117	4,6	-1	2	107051,2266	21415,39844	3078,999268	273	2803,048584	156	3
1254	1	2	21	17	0	117	4,6	-1	5	115066,9375	24812,28125	3090,989014	270	2589,079102	158	3
1255	1	2	22	17	1	117	4,6	-1	16	107868,8594	22845,71875	2904,219238	260	3006,524658	152	3
1256	1	2	23	17	0	117	4,6	-1	9	107142,8203	23580,44141	3560,901367	302	3644,21167	195	3
1257	1	2	24	17	1	117	4,6	-1	14	108930,0703	22224,30859	2818,21167	245	2275,069336	126	3
1258	1	2	25	17	0	117	4,6	-1	13	116770,3047	27272,79883	3351,650879	293	3194,716797	180	3
1259	1	2	26	17	1	117	4,6	-1	6	114858,7813	27502,61328	3379,469727	293	2522,3125	155	3
1260	1	2	27	17	0	117	4,6	-1	20	116497,3359	25670,66797	2940,28418	251	2623,087402	160	3
1261	1	2	28	17	1	117	4,6	-1	24	118887,3281	26516,04883	3757,827148	318	3447,99585	194	3
1262	1	2	29	17	0	117	4,6	-1	7	112152,5625	24654,88477	3039,507324	272	2356,458252	146	4
1263	1	2	31	17	0	117	4,6	-1	4	107774,7891	22247,61914	2801,36499	246	2427,042969	143	4
1264	1	2	32	17	1	117	4,6	-1	10	111524,3281	23075,92188	3049,228516	264	2458,935303	153	4
1265	1	2	33	17	0	117	4,6	-1	12	115612,5781	23770,27148	3428,334717	313	2343,852295	134	4
1266	1	2	34	17	0	117	4,6	-1	1	109868,7266	24950,55469	2838,407959	257	2711,251221	175	4
1267	1	2	35	17	1	117	4,6	-1	21	104161,3516	19094,13477	2331,615967	207	2520,408936	140	4
1268	1	2	36	17	0	117	4,6	-1	22	106197,1797	20657,12891	2331,779053	205	1894,148315	117	4
1269	1	2	37	17	1	117	4,6	-1	3	106010,2578	20678,27344	2736,279785	237	2205,985596	134	4
1270	1	2	38	17	0	117	4,6	-1	19	112622,7969	24272,7793	3566,594238	296	2666,793213	156	4
1308	1	2	1	19	1	119	4,2	-1	1	108621,5234	21170,40234	3236,660156	274	3175,955322	177	1
1309	1	2	2	19	0	119	4,2	-1	21	115616,9922	22657,57031	2985,683838	247	3050,708252	166	1
1310	1	2	3	19	1	119	4,2	-1	22	109796,0234	20169,64844	2787,669678	228	2485,545898	139	1
1311	1	2	4	19	0	119	4,2	-1	3	109587,6328	19517,10156	2437,535156	213	2027,542114	118	1
1312	1	2	5	19	0	119	4,2	-1	12	111450,8516	23133,75391	2816,169678	242	2549,407227	156	1
1313	1	2	6	19	1	119	4,2	-1	2	108566,4453	23227,75781	3103,485596	264	2389,217529	138	1
1314	1	2	7	19	0	119	4,2	-1	5	112315,7813	23229,16992	3085,378418	262	2595,669189	152	1
1315	1	2	8	19	1	119	4,2	-1	16	112402	23397,93164	3299,306885	282	3169,740723	170	1
1316	1	2	9	19	0	119	4,2	-1	9	113761,1172	22502,86133	2667,330566	238	2431,794189	130	1
1317	1	2	10	19	1	119	4,2	-1	14	113132,4219	23497,05469	3269,729004	276	2796,246094	161	1
1318	1	2	11	19	0	119	4,2	-1	13	110503,9141	24632,84961	3357,986572	274	3013,309082	163	2
1319	1	2	12	19	1	119	4,2	-1	6	119042,1484	26189,10547	3402,367188	302	2907,530762	169	2
1320	1	2	13	19	0	119	4,2	-1	20	115805,0625	24505,5	3454,635742	275	2994,343262	169	2
1321	1	2	14	19	1	119	4,2	-1	24	112842,4531	22871,5625	2817,397461	242	2895,757568	166	2
1322	1	2	15	19	0	119	4,2	-1	7	112494,3906	22927,99023	3046,931885	267	2688,30542	153	2
1323	1	2	16	19	1	119	4,2	-1	18	112782,9375	24117,21094	3318,97168	289	3147,179443	171	2
1324	1	2	18	19	1	119	4,2	-1	10	114905,8906	25414,49414	3395,577637	288	2656,49707	147	2
1325	1	2	19	19	0	119	4,2	-1	17	110547,2813	25690,43359	3422,848877	277	3117,2771	171	2
1326	1	2	20	19	0	119	4,2	-1	1	114260,5625	24291,86133	3730,753174	320	3191,968262	177	3
1327	1	2	21	19	1	119	4,2	-1	21	109255,1875	25097,07031	3403,367676	289	2469,409424	145	3
1328	1	2	22	19	0	119	4,2	-1	22	110990,3125	23339,12695	3239,928467	284	2683,312012	149	3
1329	1	2	23	19	1	119	4,2	-1	3	109362,3438	20193,45313	2448,064453	222	2434,741699	147	3
1330	1	2	24	19	1	119	4,2	-1	12	110881,2188	22862,89844	3318,389404	286	3272,327393	177	3
1331	1	2	25	19	0	119	4,2	-1	2	113602,0547	23782,64063	3464,317627	284	3008,012695	165	3
1332	1	2	26	19	1	119	4,2	-1	5	109471,8516	22115,36523	2822,234375	257	2935,277588	160	3
1333	1	2	27	19	0	119	4,2	-1	16	114432,1875	22935,85742	2854,759033	251	3547,699951	183	3
1334	1	2	28	19	1	119	4,2	-1	9	111600,6484	22795,48242	3146,495361	262	3409,480713	189	3
1335	1	2	29	19	0	119	4,2	-1	14	113067,2813	21425,52539	3310,922363	279	3359,836426	171	4
1336	1	2	30	19	1	119	4,2	-1	13	115896,5156	24253,67383	3147,35498	268	2725,349365	166	4
1337	1	2	31	19	0	119	4,2	-1	6	115514,6484	26630,81836	3635,490479	320	2960,067871	175	4
1338	1	2	32	19	1	119	4,2	-1	20	115425,5938	22993,37109	3162,262695	266	2651,799316	142	4
1339	1	2	33	19	0	119	4,2	-1	20	113087,7188	23081,39453	2933,177979	262	2720,604004	152	4
1340	1	2	34	19	1	119	4,2	-1	7	120766,1953	28053,61719	3348,812988	289	2884,499023	173	4
1341	1	2	35	19	0	119	4,2	-1	18	117047,7031	25460,85938	3488,259033	302	2488,815186	137	4
1342	1	2	36	19	1	119	4,2	-1	4	113638,0938	23020,78906	3352,894287	292	2949,331299	168	4
1343	1	2	37	19	0	119	4,2	-1	10	114981,6641	23288,91016	3459,387695	297	2961,281738	176	4
1344	1	2	38	19	1	119	4,2	-1	17	114242,3281	23910,72656	3495,600342	284	2821,016113	153	4
1419	1	2	1	22	0	122	5,4	-1	12	115760,75	24004,80273	3240,484619	299	2952,519775	166	1
1420	1	2	2	22	1	122	5,4	-1	3	117187,8438	23494,41211	3223,744141	287	2896,277344	172	1
1421	1	2	3	22	0	122	5,4	-1	19	110246,5547	22241,10547	3014,06665	270	2698,635498	157	1
1422	1	2	4	22	1	122	5,4	-1	2	109787,4453	22224,17578	3580,779297	336	4066,384277	225	1
1423	1	2	5	22	0	122	5,4	-1	5	114674,5781	24002,86328	3423,230713	308	3408,806396	189	1
1424	1	2	6	22	1	122	5,4	-1	16	107697,9844	20655,97461	2562,451416	234	2622,702393	154	1
1425	1	2	7	22	0	122	5,4	-1	9	110441,5078	20918,11914	2814,845215	250	2839,816162	163	1
1426	1	2	8	22	1	122	5,4	-1	14	111837,2031	23502,07227	3469,882568	298	3740,914307	194	1
1427	1	2	9	22	0	122	5,4	-1	13	108850,0156	23120,35938	3153,160889	283	3464,609619	182	1
1428	1	2	10	22	1	122	5,4	-1	6	114104,7109	24862,80859	3005,851074	294	3594,054688	218	1
1429	1	2	11	22	0	122	5,4	-1	20	109361,7891	22793,24414	2996,207031	270	2944,534668	169	2
1430	1	2	12	22	1	122	5,4	-1	24	113009,7109	23767,83984	3097,724365	265	3582,601563	187	2
1431	1	2	13	22	0	122	5,4	-1	7	115863,8281	23038,90234	3338,743652	296	3138,28833	173	2
1432	1	2	14	22	1	122	5,4	-1	18	110923,5859	21577,95313	3324,806396	312	2984,988037	188	2
1433	1	2	15	22	0	122	5,4	-1	4	114064,6797	23762,45117	3064,80957	286	2650,412109	158	2
1434	1	2	16	22	1	122	5,4	-1	10	105429,8828	22643,02734	2889,604248	267	2699,626953	172	2
1435	1	2	17	22	0	122	5,4	-1	17	108777,4063	23694,89844	3442,18042	285	3661,81665	182	2
1436	1	2	18	22	1	122	5,4	-1	1	108047,3281	23018,55664	3066,942871	283	2870,133789	167	2
1437	1	2	19	22	0	122	5,4	-1	21	113019,2656	23809,43359	2788,151611	261	2655,663574	157	2
1438	1	2	20	22	1	122	5,4	-1	12	110305,1797	23650,89453	3387,411377	307	3137,598145	189	3
1439	1	2	21	22	0	122	5,4	-1	3	115468,6172	25767,16602	2921,930664	273	2858,873047	173	3
1440	1	2	22	22	1	122	5,4	-1	19	107354,3828	22358,44922	2942,683594	269	2897,499512	174	3
1441	1	2	23	22	0	122	5,4	-1	2	118459,5625	25151,94141	3453,291016	300	3225,743896	176	3
1442	1	2	24	22	1	122	5,4	-1	5	104428,4531	21354,23438	2888,475098	254	3124,665283	167	3
1443	1	2	25	22	0	122	5,4	-1	16	109881,1797	23775,48828	2857,113281	259	2342,294922	144	3
1444	1	2	26	22	1	122	5,4	-1	9	109472,0781	23352,96094	3162,276611	286	3274,481934	180	3
1445	1	2	27	22	0	122	5,4	-1	14	109842,6406	22397,49023	3167,223389	268	2721,867188	164	3
1446	1	2	28	22	1	122	5,4	-1	13	109519,6563	21674,7832	2775,733887	247	2379,317871	145	3
1447	1	2	29	22	0	122	5,4	-1	6	115771,7109	23936,11523	3213,875244	284	3417,341064	190	4
1448	1	2	30	22	1	122	5,4	-1	20	117712,0703	26448,07813	3643,760986	332	3719,792236	194	4
1449	1	2	31	22	0	122	5,4	-1	24	107887,3047	21790,54102	2498,593994	222	2711,513916	158	4
1450	1	2	32	22	1	122	5,4	-1	7	111310,5391	21854,82422	3085,621094	266	2992,921143	160	4
1451	1	2	33	22	0	122	5,4	-1	18	112239,6641	22501,81445	2923,913574	268	2443,753418	154	4
1452	1	2	34	22	1	122	5,4	-1	4	111079,7578	23212,10547	3347,974121	290	3087,560303	178	4
1453	1	2	35	22	0	122	5,4	-1	10	113042,0313	23869,45117	2839,256104	268	3180,185791	185	4
1454	1	2	36	22	1	122	5,4	-1	17	108146,4219	21219,85156	2536,95874	234	2737,918213	139	4
1455	1	2	37	22	0	122	5,4	-1	1	112924,1406	21806,6875	2917,43335	262	2401,205322	156	4
1456	1	2	38	22	1	122	5,4	-1	21	108529,0938	20999,98828	2661,55249	234	2195,108643	130	4
1457	1	2	1	24	0	124	3,6	-1	13	99975,02344	16038,02832	2010,217407	185	1744,413696	112	1
1458	1	2	2	24	1	124	3,6	-1	6	102744,0313	19156,24609	2599,578613	230	2180,256104	125	1
1459	1	2	3	24	0	124	3,6	-1	20	99443,80469	17334,14063	2319,215576	205	2346,319336	127	1
1460	1	2	4	24	1	124	3,6	-1	12	107325,9219	21724,44531	2624,735596	247	2372,01709	144	1
1461	1	2	5	24	1	124	3,6	-1	7	102337,4609	18408,95898	2732,438965	241	2871,10083	152	1
1462	1	2	6	24	0	124	3,6	-1	18	105158,4609	19340,21875	2224,755371	197	2076,256836	119	1
1463	1	2	7	24	1	124	3,6	-1	4	104988,9453	16681,29688	2239,114014	198	2102,699219	113	1
1464	1	2	8	24	0	124	3,6	-1	10	101850,7734	19349,78516	2335,725098	225	2162,255371	130	1
1465	1	2	9	24	1	124	3,6	-1	17	101641,7969	19132,24805	2615,874512	237	2522,476807	148	1
1466	1	2	10	24	0	124	3,6	-1	1	105607,2891	20887,92188	2679,812988	255	3083,287109	166	1
1467	1	2	11	24	1	124	3,6	-1	21	102514,1328	19621,80859	2434,267334	218	2443,687744	130	2
1468	1	2	12	24	0	124	3,6	-1	22	108199,5313	22709,89648	2933,536621	252	2652,236328	143	2
1469	1	2	13	24	1	124	3,6	-1	3	109352,7578	21847,625	2638,400146	231	2487,545166	147	2
1470	1	2	14	24	0	124	3,6	-1	19	109812,3984	23943,14258	2992,457031	253	2237,775879	125	2
1471	1	2	15	24	1	124	3,6	-1	2	109202,9531	20445,47852	2784,073242	255	2846,382813	165	2
1472	1	2	16	24	0	124	3,6	-1	5	110434,3594	22952,7207	3049,446533	275	3045,733154	172	2
1473	1	2	17	24	1	124	3,6	-1	16	107969,375	21148,18164	2771,583008	235	2388,633301	155	2
1474	1	2	18	24	0	124	3,6	-1	9	109429,3906	22070,2832	2698,531738	250	3303,764404	183	2
1475	1	2	19	24	1	124	3,6	-1	14	105310,9922	19608,92383	2789,235596	256	2872,983643	179	2
1476	1	2	20	24	1	124	3,6	-1	13	107251,0547	21318,82813	2638,035156	235	3059,434082	173	3
1477	1	2	21	24	0	124	3,6	-1	6	110159,4844	23497,76367	3151,223145	273	2708,940674	158	3
1478	1	2	22	24	1	124	3,6	-1	20	109125,6797	21655,68359	2790,135498	244	2628,760742	140	3
1479	1	2	23	24	0	124	3,6	-1	12	105549,1641	20145,01563	2834,375488	250	2470,547363	136	3
1480	1	2	24	24	0	124	3,6	-1	7	102768,4688	19599,70703	2371,113037	216	1992,008301	117	3
1481	1	2	25	24	1	124	3,6	-1	18	105123,4531	21956,67578	2512,456055	224	2848,618652	170	3
1482	1	2	26	24	0	124	3,6	-1	4	109148,875	21485,06445	2813,583984	251	2123,642578	123	3
1483	1	2	27	24	1	124	3,6	-1	10	107646,5703	22111	3264,375732	272	2607,530518	134	3
1484	1	2	28	24	0	124	3,6	-1	17	112108,2344	24319,61523	2979,710938	261	2422,563232	131	3
1485	1	2	29	24	1	124	3,6	-1	1	108872,3125	21862,11133	2589,178711	237	2694,566895	158	4
1486	1	2	30	24	0	124	3,6	-1	21	114351,8906	23548,1582	2920,221924	242	2519,378174	146	4
1487	1	2	31	24	1	124	3,6	-1	22	107710,2266	20949,50977	2173,27832	181	2010,972412	115	4
1488	1	2	32	24	0	124	3,6	-1	3	109000,4609	20589,30469	2547,431641	233	2305,494385	145	4
1489	1	2	33	24	1	124	3,6	-1	19	108895,1016	20626,85938	2661,106689	248	2770,917969	155	4
1490	1	2	34	24	0	124	3,6	-1	2	108162,2344	20250,26367	2333,219238	216	2110,0354	123	4
1491	1	2	35	24	1	124	3,6	-1	5	108251,5859	21121,13477	2717,098389	249	2761,174561	157	4
1492	1	2	36	24	0	124	3,6	-1	16	104113,5391	18673,95508	2451,470947	206	2680,071777	138	4
1493	1	2	37	24	1	124	3,6	-1	9	106065,9063	19248,36133	2796,687012	256	2496,209473	141	4
1494	1	2	38	24	0	124	3,6	-1	14	108897,6328	19919,32227	2218,798828	201	2373,050293	133	4
1495	1	3	1	1	1	201	3,7	-1	8	105808,34	21865,66	2776,21	265	2823,61	165	1
1496	1	3	2	1	0	201	3,7	-1	10	105941,02	21291,82	2837,49	256	2577,29	168	1
1497	1	3	3	1	1	201	3,7	-1	25	105799,98	22279,96	3173,32	277	3473,9	179	1
1498	1	3	4	1	0	201	3,7	-1	4	105829,82	20974,17	3224,81	275	3709,29	179	1
1499	1	3	5	1	1	201	3,7	-1	3	107345,79	22993,74	2909,09	251	2392,66	142	1
1500	1	3	6	1	0	201	3,7	-1	13	107343,32	22637,62	3019,27	266	2676,21	160	1
1501	1	3	7	1	0	201	3,7	-1	16	107093,84	22451,79	3476,52	298	3507,19	193	1
1502	1	3	8	1	1	201	3,7	-1	14	105153,54	21856,62	2798,39	256	3121,25	168	1
1503	1	3	9	1	0	201	3,7	-1	22	106984,8	22584,55	2827,34	249	3068,79	167	1
1504	1	3	10	1	1	201	3,7	-1	2	109068,95	23453,29	3484,83	303	3961,95	231	1
1505	1	3	12	1	1	201	3,7	-1	18	112082,26	26722,17	4159,59	343	3814,01	201	2
1506	1	3	13	1	0	201	3,7	-1	5	110473,45	24187,26	3788,91	333	3336,1	174	2
1507	1	3	14	1	1	201	3,7	-1	20	116808,63	27982,4	3587,84	310	2903,55	158	2
1508	1	3	15	1	0	201	3,7	-1	11	113423,7	26072,29	3427,13	303	3008,62	169	2
1509	1	3	16	1	1	201	3,7	-1	6	115906,41	26382,41	4366,13	359	3476,24	190	2
1510	1	3	17	1	0	201	3,7	-1	17	114294,15	26696,47	3872,35	331	3343,25	186	2
1511	1	3	18	1	1	201	3,7	-1	21	106392,91	22646,25	3357,5	296	2932,05	160	2
1512	1	3	19	1	0	201	3,7	-1	7	107982,94	24469,69	3340,04	278	2392,44	135	2
1513	1	3	20	1	0	201	3,7	-1	8	111358,28	24798,56	3040,55	266	3446,41	177	3
1514	1	3	21	1	1	201	3,7	-1	10	109862,66	24281,05	3125,12	260	2595,76	141	3
1515	1	3	22	1	0	201	3,7	-1	25	110612,23	24704,23	3009,27	278	2615,21	158	3
1516	1	3	23	1	1	201	3,7	-1	4	113222,85	26902,7	3489,51	310	2862,88	169	3
1517	1	3	24	1	0	201	3,7	-1	3	110546,84	25603,34	3848,99	309	2968,04	165	3
1518	1	3	25	1	1	201	3,7	-1	13	107862,59	24521,24	3031,78	273	2840,89	158	3
1519	1	3	26	1	1	201	3,7	-1	16	111840,54	26130,75	4010,82	325	3248,08	186	3
1520	1	3	27	1	0	201	3,7	-1	14	109428,52	24950,27	3846,59	309	2585,95	165	3
1521	1	3	28	1	1	201	3,7	-1	22	110460,91	25494,76	3357,64	286	2948,34	179	3
1522	1	3	29	1	0	201	3,7	-1	2	110162,5	25443,09	3424,19	294	3548,04	190	4
1523	1	3	30	1	1	201	3,7	-1	12	112754,8	25658,58	3979,43	348	3899,52	214	4
1524	1	3	31	1	0	201	3,7	-1	18	112096,64	26595,38	4244,04	363	3233,08	190	4
1525	1	3	32	1	1	201	3,7	-1	5	112927	24730,61	3529,67	311	3243,91	179	4
1526	1	3	33	1	0	201	3,7	-1	20	116643,02	27324,57	3658,19	310	3623,53	187	4
1527	1	3	34	1	1	201	3,7	-1	11	112939,61	25411,93	3918,59	332	4476,28	201	4
1528	1	3	35	1	0	201	3,7	-1	6	111325,41	25876,9	3995,43	342	3523,6	186	4
1529	1	3	36	1	1	201	3,7	-1	17	110928,98	23436,88	3407,6	296	2944,89	166	4
1530	1	3	37	1	0	201	3,7	-1	21	101672,64	21556,79	2717,14	254	2935,18	166	4
1531	1	3	38	1	1	201	3,7	-1	7	110507,47	24156,46	3228,39	275	3059,85	162	4
1606	1	3	1	4	0	204	3,7	-1	16	97652,29	15808,33	2321,36	210	2305,55	120	1
1607	1	3	2	4	1	204	3,7	-1	3	99509,2	17510,78	2659,74	232	2183,93	137	1
1608	1	3	3	4	0	204	3,7	-1	13	107525,34	21958,88	2766,44	254	2406,61	146	1
1609	1	3	4	4	1	204	3,7	-1	1	102798,41	17627,6	2510,23	232	2854,1	153	1
1610	1	3	5	4	0	204	3,7	-1	14	104420,43	17476,72	2191,02	195	1690,18	104	1
1611	1	3	6	4	1	204	3,7	-1	22	106707,45	18523,84	2241,7	209	2248,98	126	1
1612	1	3	7	4	0	204	3,7	-1	2	108847,04	21266,44	2493,81	224	2464,23	142	1
1613	1	3	8	4	1	204	3,7	-1	12	102953,73	19510,04	2711,46	241	2186,31	134	1
1614	1	3	9	4	0	204	3,7	-1	18	106676,84	20138,56	2871,81	251	3108,16	179	1
1615	1	3	10	4	1	204	3,7	-1	5	109587,57	20776,77	2703,33	241	2841,14	159	1
1616	1	3	11	4	0	204	3,7	-1	20	108163,15	21423,47	2577,63	231	2802,29	157	2
1617	1	3	12	4	1	204	3,7	-1	11	102852,41	19299,95	2706,34	231	2908,1	163	2
1618	1	3	13	4	0	204	3,7	-1	6	111837,24	23047,96	2817,22	258	2424,6	147	2
1619	1	3	14	4	1	204	3,7	-1	17	105677,77	20803,46	2763,99	250	3093,05	172	2
1620	1	3	15	4	0	204	3,7	-1	21	100465,79	18463,64	2472,88	221	2633,76	145	2
1621	1	3	16	4	1	204	3,7	-1	7	110687,09	23293,23	3199,05	275	2919,65	153	2
1622	1	3	17	4	0	204	3,7	-1	8	103533,8	20291,8	2677,94	235	2328,76	143	2
1623	1	3	18	4	1	204	3,7	-1	10	105101,41	22892,64	2786,48	249	3000,16	171	2
1624	1	3	19	4	0	204	3,7	-1	25	95759,2	17806,94	2965,74	268	3554,43	177	2
1625	1	3	20	4	1	204	3,7	-1	16	105761,23	20939	3604,4	302	2916,14	175	3
1626	1	3	21	4	0	204	3,7	-1	3	106459,97	22092,47	3120,12	256	3213,72	171	3
1627	1	3	22	4	1	204	3,7	-1	13	109609,16	20964,89	2877,42	258	2720,72	155	3
1628	1	3	23	4	0	204	3,7	-1	1	114659,3	25534,51	3470,24	308	2471,5	152	3
1629	1	3	24	4	1	204	3,7	-1	14	104963,58	21877,5	3341,35	300	3631,97	185	3
1630	1	3	25	4	0	204	3,7	-1	22	107926,54	21868,49	2762,39	239	2796,34	147	3
1631	1	3	26	4	1	204	3,7	-1	2	111062,71	23203,54	3079,19	282	3188,07	174	3
1632	1	3	28	4	1	204	3,7	-1	18	112327,38	23325,23	3505,6	286	3384,42	179	3
1633	1	3	29	4	0	204	3,7	-1	5	108757,49	21578,71	2654,95	244	2705,43	162	4
1634	1	3	30	4	1	204	3,7	-1	20	110176,99	24805,69	3314,37	301	3597,99	189	4
1635	1	3	31	4	0	204	3,7	-1	11	102559,09	18879,26	2823,01	248	3539,87	193	4
1636	1	3	32	4	1	204	3,7	-1	6	111905,51	23012,32	3579,25	309	3147,24	171	4
1637	1	3	33	4	0	204	3,7	-1	17	111982,83	22924,79	3280,85	284	3552,96	187	4
1638	1	3	34	4	1	204	3,7	-1	21	103739,74	20086,8	2827,5	255	2363,46	137	4
1639	1	3	35	4	0	204	3,7	-1	7	110078,16	21581,69	2968,57	261	2776,43	146	4
1640	1	3	36	4	1	204	3,7	-1	8	101371,84	18223,82	2535,36	223	2510,46	140	4
1641	1	3	37	4	0	204	3,7	-1	10	109555,84	22459,71	2819,25	253	2338,51	136	4
1642	1	3	38	4	1	204	3,7	-1	25	101454,74	19211,78	2583,33	220	2698,57	146	4
1643	1	3	1	5	1	205	3,1	-1	20	103818,85	21432,24	2987,73	250	2578,75	143	1
1644	1	3	2	5	0	205	3,1	-1	11	101006,41	17217,25	2278,91	201	1933,72	116	1
1645	1	3	3	5	1	205	3,1	-1	6	109872,37	22310,28	2774,81	234	2939,35	170	1
1646	1	3	4	5	0	205	3,1	-1	17	104045,84	20895,6	2921,82	253	3232,13	161	1
1647	1	3	5	5	1	205	3,1	-1	21	108670,34	19543,57	2670,59	247	3262,99	183	1
1648	1	3	6	5	0	205	3,1	-1	7	99958,41	17081,6	1953,06	167	2392,5	128	1
1649	1	3	7	5	1	205	3,1	-1	8	102177,41	16898,29	2512,48	226	3180,62	167	1
1650	1	3	8	5	0	205	3,1	-1	10	103032,97	16582,38	2602,8	230	2601,25	143	1
1651	1	3	9	5	1	205	3,1	-1	25	110866,88	22616,38	3217,25	283	3873,82	197	1
1652	1	3	10	5	0	205	3,1	-1	4	112574,39	21360,95	2941,58	272	3154,9	182	1
1653	1	3	11	5	1	205	3,1	-1	3	104513,05	18316,7	2694,76	250	2890,49	162	2
1654	1	3	12	5	0	205	3,1	-1	13	105551,34	18244,28	2201,18	199	2952,83	167	2
1655	1	3	13	5	1	205	3,1	-1	1	105903,58	20205,07	2922,47	270	3259,2	173	2
1656	1	3	14	5	0	205	3,1	-1	14	110772,55	22770,04	3206	281	2640,41	164	2
1657	1	3	15	5	1	205	3,1	-1	22	106183,44	18690,45	2424,6	215	2301,83	149	2
1658	1	3	16	5	0	205	3,1	-1	2	110340,7	23406,79	4088,14	342	3763,56	195	2
1659	1	3	17	5	1	205	3,1	-1	12	108978,5	22819,71	3374,25	287	3510,77	184	2
1660	1	3	18	5	0	205	3,1	-1	18	111299,62	25111,62	3121,47	275	2635,1	146	2
1661	1	3	19	5	1	205	3,1	-1	16	112324,34	23228,29	3381,99	277	3543,49	182	2
1662	1	3	20	5	0	205	3,1	-1	20	108386,32	21483,69	2683,17	222	2442,04	137	3
1663	1	3	21	5	1	205	3,1	-1	11	98168,84	18281,61	2760,48	239	3019	167	3
1664	1	3	22	5	0	205	3,1	-1	6	105539,54	23388,8	2973,29	253	2942,91	160	3
1665	1	3	23	5	1	205	3,1	-1	17	115377,23	26212,48	3411,03	295	3755,51	185	3
1666	1	3	24	5	0	205	3,1	-1	21	108710,34	23114,07	3070,12	273	3509,67	188	3
1667	1	3	25	5	1	205	3,1	-1	7	118729,8	25656,58	3402,87	292	3674,2	187	3
1668	1	3	26	5	0	205	3,1	-1	8	107009,32	23628,12	2762,24	241	3325,71	180	3
1669	1	3	27	5	1	205	3,1	-1	10	106881,34	21908,14	2774,67	245	2728,34	159	3
1670	1	3	28	5	0	205	3,1	-1	25	108998,71	23678,82	3208,98	292	2581,65	152	3
1671	1	3	29	5	1	205	3,1	-1	4	106706,25	20602,21	3057,58	262	3136,03	180	4
1672	1	3	30	5	0	205	3,1	-1	3	109646,15	22194,75	3044,06	264	3407,36	170	4
1673	1	3	31	5	1	205	3,1	-1	13	109355,22	23024,21	3125,84	273	3648,83	188	4
1674	1	3	32	5	0	205	3,1	-1	1	112270,6	23318,27	2689	249	2591,46	148	4
1675	1	3	33	5	1	205	3,1	-1	14	113185,16	25572,06	3421,55	278	3063,05	163	4
1676	1	3	34	5	0	205	3,1	-1	22	108005,84	21938,74	3107,34	277	2931,65	157	4
1677	1	3	35	5	1	205	3,1	-1	2	114583,91	26656,8	3402,75	288	3241,26	168	4
1678	1	3	36	5	0	205	3,1	-1	12	109970,55	24629,6	3620,03	293	2490,86	139	4
1679	1	3	37	5	1	205	3,1	-1	18	112494,07	24678,12	2618,11	243	2437,38	143	4
1680	1	3	38	5	0	205	3,1	-1	16	108578,54	21117,74	2575,48	230	2473,89	146	4
1681	1	3	2	6	1	206	4,8	-1	18	109327,48	22929,45	2951,95	261	3444,76	178	1
1682	1	3	3	6	0	206	4,8	-1	5	112714,72	23575,06	2693,66	247	3006,09	178	1
1683	1	3	4	6	1	206	4,8	-1	20	117598,39	25872,44	3573,72	301	4026,99	211	1
1684	1	3	5	6	0	206	4,8	-1	11	107766,66	19933,09	2755,78	224	2371,25	139	1
1685	1	3	6	6	1	206	4,8	-1	16	105286,93	21704,69	3051,86	265	3545,46	173	1
1686	1	3	7	6	1	206	4,8	-1	17	109034,66	23474,01	3227,83	289	3598,18	186	1
1687	1	3	8	6	0	206	4,8	-1	21	109329,51	20326,73	2920,33	257	2674,93	145	1
1688	1	3	9	6	1	206	4,8	-1	7	113131,5	24016,23	3012,92	265	2579,8	154	1
1689	1	3	10	6	0	206	4,8	-1	8	108973,52	22414,24	2471,17	218	3018,74	155	1
1690	1	3	11	6	1	206	4,8	-1	10	115732,46	25227,8	3314,12	289	2699,01	162	2
1691	1	3	12	6	0	206	4,8	-1	25	109040,77	23516,49	2972,41	264	2941,09	173	2
1692	1	3	13	6	1	206	4,8	-1	4	113307,79	25639,23	3246,98	290	3299,25	195	2
1693	1	3	14	6	0	206	4,8	-1	3	112635,95	24306,67	2765,44	249	2624,26	141	2
1694	1	3	15	6	1	206	4,8	-1	13	111507,71	23175,45	3140,74	280	3472,6	187	2
1695	1	3	16	6	0	206	4,8	-1	1	115942,85	24924,2	3002,24	251	3165,04	158	2
1696	1	3	17	6	1	206	4,8	-1	14	118092,36	27728,74	3264,69	275	2746,86	138	2
1697	1	3	18	6	0	206	4,8	-1	22	111366,36	23349,26	2825,49	256	2310,65	125	2
1698	1	3	19	6	1	206	4,8	-1	2	112552,27	25595,6	3176,63	282	2883,48	168	2
1699	1	3	20	6	1	206	4,8	-1	12	114043	25458,02	3708,77	326	3053,4	160	3
1700	1	3	21	6	0	206	4,8	-1	18	115834,82	25839,84	3779,91	323	3022,92	158	3
1701	1	3	22	6	1	206	4,8	-1	5	110800,94	24427,02	3247,84	281	3497,75	166	3
1702	1	3	23	6	0	206	4,8	-1	20	118302,52	27736,02	3550,82	300	3466,02	177	3
1703	1	3	24	6	1	206	4,8	-1	11	115859,6	24359,33	3264,16	285	3585,85	194	3
1704	1	3	25	6	0	206	4,8	-1	16	112689,8	23796,37	3063,93	266	3196,85	169	3
1705	1	3	26	6	0	206	4,8	-1	17	119595,16	27190,07	3377,66	293	3692,68	199	3
1706	1	3	27	6	1	206	4,8	-1	21	119186,31	26534,64	3320,31	289	4041,48	197	3
1707	1	3	28	6	0	206	4,8	-1	7	110588,31	22378,31	2649,81	239	2482,46	148	3
1708	1	3	29	6	1	206	4,8	-1	8	108695,79	24199,06	2843,97	261	3121,98	161	4
1709	1	3	30	6	0	206	4,8	-1	10	113101,66	23149,82	3119,44	290	3269,32	176	4
1710	1	3	31	6	1	206	4,8	-1	25	110430,14	24746,05	2723,29	252	2803,69	163	4
1711	1	3	32	6	0	206	4,8	-1	4	116485,12	26773,34	3340,92	287	3199,11	176	4
1712	1	3	33	6	1	206	4,8	-1	3	109006,27	21955,88	2626,53	229	2364,52	128	4
1713	1	3	34	6	0	206	4,8	-1	13	111173,81	23121,48	2605,55	231	2555,56	145	4
1714	1	3	35	6	1	206	4,8	-1	1	111222,78	24588,2	3346,5	279	2550,51	143	4
1715	1	3	36	6	0	206	4,8	-1	14	113475,11	25216,28	3138,9	275	2889,52	147	4
1716	1	3	37	6	1	206	4,8	-1	22	114907,85	23751,55	2809,97	252	3156,01	179	4
1717	1	3	38	6	0	206	4,8	-1	2	115557,98	27491,88	3623,13	314	3719,07	197	4
1887	1	3	1	13	1	213	2,2	-1	10	111690,3	25921,72	2935,85	260	1836,88	115	1
1888	1	3	2	13	0	213	2,2	-1	25	108631,59	24639,18	2433,09	220	2072,61	121	1
1889	1	3	3	13	1	213	2,2	-1	4	114108,02	28378,52	3617,91	310	3278,68	179	1
1890	1	3	4	13	0	213	2,2	-1	3	116779,49	24898,54	2860,43	239	2161,07	122	1
1891	1	3	5	13	0	213	2,2	-1	16	110277,71	24321,63	3120,35	260	3060,54	163	1
1892	1	3	6	13	1	213	2,2	-1	1	107884,96	25163,54	2644,22	229	2343,66	138	1
1893	1	3	7	13	0	213	2,2	-1	14	111459,88	22220,62	2780,5	238	2736,81	147	1
1894	1	3	8	13	1	213	2,2	-1	22	106429,05	22334,81	2520,32	232	3042,44	162	1
1895	1	3	9	13	0	213	2,2	-1	2	114350,01	25060,01	3093,86	275	2228,06	125	1
1896	1	3	10	13	1	213	2,2	-1	12	107333,24	23483,6	3003,07	259	3015,7	143	1
1897	1	3	11	13	0	213	2,2	-1	18	110650,34	25512,29	3117,86	278	3268,17	170	2
1898	1	3	12	13	1	213	2,2	-1	5	110566,52	22306,7	2604,05	237	2945,59	162	2
1899	1	3	13	13	0	213	2,2	-1	20	114263,78	26091,96	3315,39	295	2735,67	161	2
1900	1	3	14	13	1	213	2,2	-1	11	113668,02	24835,62	3080,89	270	3337,98	178	2
1901	1	3	15	13	0	213	2,2	-1	6	115320,36	24800,52	3346,01	298	3200,16	183	2
1902	1	3	16	13	1	213	2,2	-1	17	109066,11	24933,46	3386,19	300	3163,67	183	2
1903	1	3	17	13	0	213	2,2	-1	21	110595,05	24720,6	3074,33	264	3575,07	186	2
1904	1	3	18	13	1	213	2,2	-1	7	110550,34	25512,68	2784,43	250	3125,83	183	2
1905	1	3	19	13	0	213	2,2	-1	8	109912,51	24853,15	2626,6	237	2316,88	139	2
1906	1	3	20	13	0	213	2,2	-1	10	113640,68	25160,64	3036,91	268	2510,06	141	3
1907	1	3	21	13	1	213	2,2	-1	25	110043,65	23795,75	2899,58	265	2585,25	150	3
1908	1	3	22	13	0	213	2,2	-1	4	111690,91	24504,04	2808,59	244	2599,78	153	3
1909	1	3	23	13	1	213	2,2	-1	3	110019,9	23708,49	2688,65	236	2819	155	3
1910	1	3	24	13	1	213	2,2	-1	16	106824,85	22069,37	3138,75	267	2680,47	151	3
1911	1	3	25	13	0	213	2,2	-1	1	105748,9	22915,83	2825,15	252	3056,93	161	3
1912	1	3	26	13	1	213	2,2	-1	14	112932,3	25790,59	3403,82	299	3036,01	172	3
1913	1	3	27	13	0	213	2,2	-1	22	115512,82	26980,87	3368,11	299	2667,67	164	3
1914	1	3	28	13	1	213	2,2	-1	2	109848,23	23982,36	3006,15	258	2385,63	136	3
1915	1	3	30	13	1	213	2,2	-1	18	112943,91	25409,29	3345,63	287	3300,01	171	4
1916	1	3	31	13	0	213	2,2	-1	5	110247,26	24911,49	3776,26	307	3136,53	170	4
1917	1	3	32	13	1	213	2,2	-1	20	115040,77	24688,8	3237,86	267	2675,94	143	4
1918	1	3	33	13	0	213	2,2	-1	11	119547,38	26385,39	3334,4	293	2814,97	159	4
1919	1	3	34	13	1	213	2,2	-1	6	111451,45	22686,15	2691,58	238	2495,64	133	4
1920	1	3	35	13	0	213	2,2	-1	17	114012,59	24692,8	3203,74	280	3644,76	198	4
1921	1	3	36	13	1	213	2,2	-1	21	107070,73	20923,44	2745,63	251	3211,37	174	4
1922	1	3	37	13	0	213	2,2	-1	7	111572,8	24379,29	2758,52	249	2132,91	125	4
1923	1	3	38	13	1	213	2,2	-1	8	105759,6	21618,95	2993,84	266	2619,23	139	4
2145	1	3	1	22	1	222	5,3	-1	21	110093,91	22282,93	3029	280	3541,97	196	1
2146	1	3	2	22	0	222	5,3	-1	7	112287,89	22450,63	2755,98	251	3051,34	164	1
2147	1	3	3	22	1	222	5,3	-1	8	107366,59	22314,47	2813,27	253	2771,74	177	1
2148	1	3	4	22	0	222	5,3	-1	10	109669,29	23465,03	3431,61	311	3666,92	191	1
2149	1	3	5	22	1	222	5,3	-1	25	109449,14	22741,85	3509,96	315	3700,05	204	1
2150	1	3	6	22	0	222	5,3	-1	4	113107,67	22192,38	2757,82	251	2725,43	150	1
2151	1	3	7	22	1	222	5,3	-1	3	114155,24	23987,17	3023,99	273	3651,31	205	1
2152	1	3	8	22	0	222	5,3	-1	13	108767,99	22783,97	2718,73	250	2955,11	172	1
2153	1	3	9	22	1	222	5,3	-1	1	109093,95	23235,72	2711,52	253	2795,43	145	1
2154	1	3	10	22	0	222	5,3	-1	14	110704,25	22699,04	2773,48	248	2535,64	148	1
2155	1	3	11	22	0	222	5,3	-1	16	109568,72	23222,35	3635,86	315	3498,36	199	2
2156	1	3	12	22	1	222	5,3	-1	2	108400,94	22368,87	3148,53	284	3342,98	188	2
2157	1	3	14	22	1	222	5,3	-1	18	110173,45	24730,77	3515,7	317	3363,17	207	2
2158	1	3	15	22	0	222	5,3	-1	5	112666,8	23834,65	2831,26	258	2352,36	142	2
2159	1	3	16	22	1	222	5,3	-1	20	115969,13	28282,69	3682,95	321	3179,64	178	2
2160	1	3	17	22	0	222	5,3	-1	11	104107,86	23797,58	3333,12	306	2957,89	164	2
2161	1	3	18	22	1	222	5,3	-1	6	116879,22	25580,84	3157,36	292	3059,57	177	2
2162	1	3	19	22	0	222	5,3	-1	17	115470,37	25405,48	3557,7	315	3596,49	185	2
2163	1	3	20	22	0	222	5,3	-1	21	103047,98	22096,56	3187,74	292	3442,56	186	3
2164	1	3	21	22	1	222	5,3	-1	7	110005,74	23757,67	3096,86	278	2598,89	146	3
2165	1	3	22	22	0	222	5,3	-1	8	108185,83	24487,03	2788,36	258	2835,47	163	3
2166	1	3	23	22	1	222	5,3	-1	10	113287,55	26035,57	3627,47	325	3502,31	190	3
2167	1	3	25	22	1	222	5,3	-1	4	109283,63	23883,17	3545,9	304	4005,52	212	3
2168	1	3	26	22	0	222	5,3	-1	3	112453,23	24057,3	2929,91	265	2570,45	147	3
2169	1	3	27	22	1	222	5,3	-1	13	113307,95	24418,55	3565,25	312	3442,69	191	3
2170	1	3	28	22	0	222	5,3	-1	1	110078,11	25724,91	3470,56	292	3345,92	178	3
2171	1	3	29	22	1	222	5,3	-1	14	116132,38	25459,26	3207,69	275	3793,39	205	4
2172	1	3	30	22	1	222	5,3	-1	16	111888,12	22356,87	3465,51	309	3490,01	191	4
2173	1	3	31	22	0	222	5,3	-1	2	118598,95	25071,28	3816,16	332	3331,24	194	4
2174	1	3	32	22	1	222	5,3	-1	12	112636,33	24069,6	3507,53	302	3202,9	191	4
2175	1	3	33	22	0	222	5,3	-1	18	115818,2	27983,67	3438,15	318	3374,61	200	4
2176	1	3	34	22	1	222	5,3	-1	5	111517,34	23870,22	3689,64	324	3864,98	200	4
2177	1	3	35	22	0	222	5,3	-1	20	118456,29	28544,4	3890,29	337	3090,58	179	4
2178	1	3	36	22	1	222	5,3	-1	11	107354,1	25099,23	3236,5	279	3951,27	197	4
2179	1	3	37	22	0	222	5,3	-1	6	115650,58	25669,79	3235,9	302	3406,06	194	4
2180	1	3	38	22	1	222	5,3	-1	17	102757,34	18649,57	2500,68	219	2433,9	127	4
2514	1	4	1	12	1	312	3,8	-1	7	105202,5625	19614,83203	2535,208984	235	2054,596924	115	1
2515	1	4	2	12	0	312	3,8	-1	11	109416,7266	21123,31836	3160,700684	261	2515,245605	149	1
2516	1	4	3	12	1	312	3,8	-1	3	102356,8984	19234,62891	2380,354248	213	1902,934204	109	1
2517	1	4	4	12	0	312	3,8	-1	25	100741,1563	18977,51953	2576,999023	211	1986,574585	113	1
2518	1	4	5	12	1	312	3,8	-1	27	102033,9766	18899,6543	2639,812012	228	2618,101807	149	1
2519	1	4	6	12	0	312	3,8	-1	16	105337,7266	19510,69922	2630,391846	226	2269,659912	123	1
2520	1	4	7	12	1	312	3,8	-1	8	102797,1797	19207,31055	2495,704102	224	2629,531006	151	1
2521	1	4	8	12	0	312	3,8	-1	14	94880,38281	18999,33008	2212,703613	196	2048,981934	118	1
2522	1	4	9	12	1	312	3,8	-1	21	104539,9922	20104,60742	3115,410645	265	2925,531494	172	1
2523	1	4	10	12	1	312	3,8	-1	10	107578,2969	21376,625	2694,47876	242	2759,305664	150	1
2524	1	4	11	12	0	312	3,8	-1	17	102330,2109	22089,8418	3265,781738	286	3749,65332	189	2
2525	1	4	12	12	1	312	3,8	-1	20	105788,8984	22244,45703	3260,7771	267	2763,405518	139	2
2526	1	4	13	12	0	312	3,8	-1	6	112271,1172	24056,37695	2851,904053	266	2628,029785	148	2
2527	1	4	14	12	1	312	3,8	-1	26	109223,375	22073,49414	3163,547363	272	3066,214844	164	2
2528	1	4	15	12	0	312	3,8	-1	18	115278,7656	25877,16016	3483,476074	296	3044,220947	170	2
2529	1	4	16	12	1	312	3,8	-1	22	111729,8906	21626,14648	2633,56543	247	2353,990723	142	2
2530	1	4	17	12	0	312	3,8	-1	2	113070,7422	25228,31641	3535,830566	305	3210,083252	184	2
2531	1	4	18	12	1	312	3,8	-1	1	113609,4219	24835,04688	3169,786133	268	3181,381104	173	2
2532	1	4	19	12	0	312	3,8	-1	15	105055,0703	22567,07227	2891,728271	250	2270,60498	132	2
2533	1	4	20	12	1	312	3,8	-1	16	111366,4219	24584,28516	3441,547119	295	3085,648193	164	3
2534	1	4	21	12	0	312	3,8	-1	27	108081,1172	22151,16992	3175,905762	271	2666,625977	144	3
2535	1	4	22	12	1	312	3,8	-1	14	117347,5234	25728,67383	3211,620605	279	2534,633545	143	3
2536	1	4	23	12	0	312	3,8	-1	8	104294,1953	21763,9668	2407,261475	210	2580,056641	131	3
2537	1	4	24	12	1	312	3,8	-1	11	99238,5625	22149,41602	2842,000732	244	3027,910156	157	3
2538	1	4	25	12	0	312	3,8	-1	21	112856,8906	23413,34375	3089,589355	260	2793,416016	162	3
2539	1	4	26	12	0	312	3,8	-1	10	109064,3594	21050,67578	2789,515869	250	2199,273438	137	3
2540	1	4	27	12	1	312	3,8	-1	17	95174,80469	18497,90039	2531,671875	227	2298,014404	135	3
2541	1	4	28	12	0	312	3,8	-1	20	110464,2422	20774,34961	2683,391846	233	2643,019531	137	3
2542	1	4	29	12	1	312	3,8	-1	18	109633,6016	23285,36719	3420,860352	280	3209,161621	158	4
2543	1	4	31	12	1	312	3,8	-1	6	106713,7578	20591,51563	2468,680664	214	2586,907959	136	4
2544	1	4	32	12	0	312	3,8	-1	3	109405,3438	20881,8457	2487,9104	215	1821,937622	110	4
2545	1	4	33	12	1	312	3,8	-1	25	104768,3125	19174,50781	2780,532715	237	2765,742676	146	4
2546	1	4	34	12	0	312	3,8	-1	7	108657,2188	21754,38281	2884,232422	245	2788,093994	155	4
2547	1	4	35	12	0	312	3,8	-1	22	106133,375	18747,15625	2500,394775	228	2229,909424	114	4
2548	1	4	36	12	1	312	3,8	-1	2	107444,5078	19877,59961	2817,841553	258	2903,75293	155	4
2549	1	4	37	12	0	312	3,8	-1	1	102701,9531	19555,15234	2852,618164	248	2122,376221	127	4
2550	1	4	38	12	1	312	3,8	-1	15	111173,6641	22986,51563	3674,718506	299	3158,291992	170	4
2587	1	4	1	15	1	315	3,6	-1	14	113608,5781	24738,33789	3065,619873	276	2870,303223	173	1
2588	1	4	2	15	0	315	3,6	-1	3	111471,9844	23785,43945	2812,95166	257	3456,467529	189	1
2589	1	4	3	15	1	315	3,6	-1	1	110652,2266	21878,23438	3325,199463	293	3242,398682	179	1
2590	1	4	4	15	0	315	3,6	-1	26	108845,3281	20888,07031	2988,445313	278	3440,186279	184	1
2591	1	4	5	15	1	315	3,6	-1	21	95278,42188	17138,58789	2178,14917	199	2625,691162	155	1
2592	1	4	6	15	0	315	3,6	-1	6	111798,3359	24155,05469	3160,822754	272	3231,572754	160	1
2593	1	4	7	15	1	315	3,6	-1	7	106266,5469	21332,78906	2905,197266	268	2952,052979	180	1
2594	1	4	8	15	0	315	3,6	-1	22	108129,5703	22338,91797	3138,334961	275	3120,755371	170	1
2595	1	4	9	15	1	315	3,6	-1	8	98803,05469	18330,0293	2556,528809	239	2502,845947	153	1
2596	1	4	10	15	0	315	3,6	-1	25	109322,4844	24399,62695	2959,936279	270	3349,248535	175	1
2597	1	4	11	15	1	315	3,6	-1	2	109442,2266	22366,39258	3400,531738	302	2868,140625	168	2
2598	1	4	12	15	1	315	3,6	-1	18	112406,4219	22967,41406	2961,690918	257	3311,053955	198	2
2599	1	4	13	15	0	315	3,6	-1	16	108166,5859	23305,81055	2986,612549	265	3230,398193	168	2
2600	1	4	14	15	1	315	3,6	-1	10	108528,5391	22404,45313	2874,709717	249	2450,956787	162	2
2601	1	4	15	15	0	315	3,6	-1	17	108229,4766	23567,74023	3365,579346	300	3637,13623	216	2
2602	1	4	16	15	0	315	3,6	-1	20	115596,0938	24981,25	3174,252441	306	3256,548584	193	2
2603	1	4	18	15	0	315	3,6	-1	27	106526,5859	21449,2832	2710,685547	257	2802,334229	170	2
2604	1	4	19	15	1	315	3,6	-1	12	104996,3906	22162,58594	2781,342529	252	2794,819824	171	2
2605	1	4	20	15	1	315	3,6	-1	6	104741,9375	19774,62891	3173,21167	280	2862,47583	171	3
2606	1	4	22	15	1	315	3,6	-1	22	103716,9141	20880,81445	2837,87207	250	2798,496338	162	3
2607	1	4	23	15	0	315	3,6	-1	7	107894,6953	22299,33984	3196,128418	295	3295,130615	208	3
2608	1	4	24	15	1	315	3,6	-1	3	108845,8828	20733,94727	2773,310059	255	3226,853027	186	3
2609	1	4	25	15	0	315	3,6	-1	8	105937,5313	20023,47656	2833,066895	243	2802,120117	160	3
2610	1	4	26	15	1	315	3,6	-1	25	104694,0313	23461,75781	3047,208984	278	4239,762695	209	3
2611	1	4	27	15	0	315	3,6	-1	2	101356,8906	19781,76367	2647,158936	236	3030,058838	165	3
2612	1	4	28	15	0	315	3,6	-1	18	101089,3984	19166,78125	2410,775879	229	2555,355957	140	3
2613	1	4	29	15	1	315	3,6	-1	17	106183,6016	23139,25195	3195,961914	284	3595,733643	202	4
2614	1	4	31	15	1	315	3,6	-1	16	106568,4609	24190,32031	3281,244629	300	4021,320557	212	4
2615	1	4	32	15	0	315	3,6	-1	1	100543,1016	21575,5957	2964,698242	259	2964,243164	145	4
2616	1	4	33	15	1	315	3,6	-1	26	110760,1406	23072,21289	3265,97876	277	3300,895264	191	4
2617	1	4	34	15	0	315	3,6	-1	14	108279,3438	23929,41602	4034,628906	325	3851,960449	214	4
2618	1	4	35	15	1	315	3,6	-1	20	111067,5156	24551,86133	3786,225098	329	3326,875977	185	4
2619	1	4	36	15	0	315	3,6	-1	11	100469,3672	21997,17383	2877,452881	230	3125,032959	164	4
2620	1	4	37	15	1	315	3,6	-1	27	100954,6484	19950,20313	2469,14917	223	2873,693848	165	4
2621	1	4	38	15	0	315	3,6	-1	12	112969,9297	25404,51563	3474,052979	285	3127,193359	174	4
2693	1	4	1	18	1	318	3,7	-1	6	107849,5781	20729,14258	2585,564941	228	2351,79126	143	1
2694	1	4	2	18	0	318	3,7	-1	14	107885,9531	20624,05859	2701,940918	223	1912,09436	108	1
2695	1	4	3	18	1	318	3,7	-1	25	106674,5938	22154,5957	2578,651123	225	1506,463257	98	1
2696	1	4	4	18	0	318	3,7	-1	22	105585,2266	18994,91602	2547,225586	219	2139,391602	117	1
2697	1	4	5	18	1	318	3,7	-1	16	104024,5	17276,61328	2219,754395	194	1758,588257	111	1
2698	1	4	6	18	0	318	3,7	-1	1	112250,1328	22804,20313	2617,248535	244	2688,581055	134	1
2699	1	4	7	18	1	318	3,7	-1	27	108545,8281	21378,52148	2508,368164	208	1491,618896	94	1
2700	1	4	8	18	0	318	3,7	-1	7	110541,8438	23804,72852	3059,248047	269	2986,855225	160	1
2701	1	4	9	18	1	318	3,7	-1	3	106281,4688	22025,92969	2410,83374	210	2135,05542	113	1
2702	1	4	10	18	0	318	3,7	-1	21	112892,875	24026,56836	3097,323242	260	2464,156006	141	1
2703	1	4	11	18	1	318	3,7	-1	11	110690,1563	23630,40625	2921,548828	259	2534,791748	140	2
2704	1	4	12	18	0	318	3,7	-1	15	110781,0625	23053,69922	2736,568359	231	2136,465088	127	2
2705	1	4	13	18	1	318	3,7	-1	17	118546,1953	25666,52344	3507,905518	304	3096,938721	172	2
2706	1	4	14	18	0	318	3,7	-1	2	106691,4844	20647,25977	2257,664551	201	2154,333008	111	2
2707	1	4	15	18	1	318	3,7	-1	12	111414,8281	25404,83789	3343,494629	288	2978,315674	171	2
2708	1	4	16	18	0	318	3,7	-1	26	106558,6172	22906,31641	2646,125	222	2289,009033	119	2
2709	1	4	17	18	1	318	3,7	-1	20	115926,4922	26436,2168	3254,613037	287	2649,369385	128	2
2710	1	4	19	18	1	318	3,7	-1	8	109646,8203	23337,29102	3090,640381	262	2703,381104	156	2
2711	1	4	20	18	1	318	3,7	-1	1	110938,7734	24413,23633	3090,168945	262	2067,193359	121	3
2712	1	4	21	18	0	318	3,7	-1	16	115353,9844	27515,19727	3383,880371	292	2472,067871	155	3
2713	1	4	22	18	1	318	3,7	-1	7	109071,4531	23614,35156	2778,357666	250	2982,38501	162	3
2714	1	4	23	18	0	318	3,7	-1	27	112164,4063	23318,31836	2925,414063	252	2442,867676	130	3
2715	1	4	24	18	1	318	3,7	-1	14	112050,0547	24022,22266	3104,881836	262	2661,643799	151	3
2716	1	4	25	18	0	318	3,7	-1	3	107562,4688	21629,38867	2747,603271	242	2245,757568	128	3
2717	1	4	26	18	1	318	3,7	-1	21	108586,7109	23126,14648	2641,137207	233	2467,096191	135	3
2718	1	4	27	18	0	318	3,7	-1	11	106671,7344	23286,07617	3105,687744	284	2442,526367	153	3
2719	1	4	28	18	1	318	3,7	-1	15	103999,7266	20298,0918	2708,189209	246	2402,084717	138	3
2720	1	4	29	18	0	318	3,7	-1	12	109022,9141	23475,10352	3026,683838	251	2783,568604	140	4
2721	1	4	30	18	1	318	3,7	-1	2	109677,0078	25696,66211	3694,241211	306	3012,249023	157	4
2722	1	4	31	18	0	318	3,7	-1	17	108648,3047	23850,80664	3432,661621	294	2829,422119	151	4
2723	1	4	32	18	0	318	3,7	-1	25	113774,7109	25081,89648	2879,633545	263	2460,820068	140	4
2724	1	4	33	18	1	318	3,7	-1	22	103761,3672	19528,42969	2105,648438	187	1932,790405	118	4
2725	1	4	34	18	0	318	3,7	-1	6	113156,7344	23726,48633	2851,026123	257	2220,0979	125	4
2726	1	4	35	18	1	318	3,7	-1	25	110899,1797	22175,02344	2526,469482	229	2633,864746	134	4
2727	1	4	36	18	0	318	3,7	-1	20	116135,5625	24370,6582	2906,779785	248	2025,467651	117	4
2728	1	4	37	18	1	318	3,7	-1	10	109449,1953	21129,36523	2829,581299	242	2435,067871	145	4
2729	1	4	38	18	0	318	3,7	-1	8	101857,75	19875,58203	2370,056641	209	1925,758545	117	4
2730	1	4	1	20	1	320	5,1	-1	8	106373,8125	20564,5957	2883,227539	241	2578,78418	147	1
2731	1	4	2	20	0	320	5,1	-1	25	110752,8594	22636,00391	3290,030762	280	3163,953125	172	1
2732	1	4	3	20	1	320	5,1	-1	22	109809,2656	19109,87695	2523,360352	224	2694,784668	138	1
2733	1	4	4	20	0	320	5,1	-1	1	108061,7813	21815,11523	2937,142822	253	2726,48999	152	1
2734	1	4	5	20	1	320	5,1	-1	7	111872,0625	22586,77734	3325,412598	282	3347,115234	177	1
2735	1	4	6	20	0	320	5,1	-1	14	102100,6719	18686,05273	2561,547119	223	2878,350098	132	1
2736	1	4	7	20	1	320	5,1	-1	3	107020,8047	20828,96094	2599,200195	232	2248,522461	123	1
2737	1	4	8	20	0	320	5,1	-1	21	110963,1016	20836,66016	2761,250488	249	2560,262939	147	1
2738	1	4	9	20	1	320	5,1	-1	11	109813,6641	23736,66797	3420,580078	297	3028,483154	178	1
2739	1	4	10	20	0	320	5,1	-1	2	104887,5156	22850,13281	3272,750977	288	3725,672119	183	1
2740	1	4	11	20	1	320	5,1	-1	27	111013,8047	22872,66992	3222,859619	285	3042,884277	165	2
2741	1	4	12	20	0	320	5,1	-1	12	110147,4609	22877,95898	3692,990234	317	3260,276123	165	2
2742	1	4	13	20	0	320	5,1	-1	10	103002,5078	19421,60352	2461,532227	224	2518,804443	145	2
2743	1	4	14	20	1	320	5,1	-1	16	114010,8125	23894,21094	3283,103027	298	3739,88916	202	2
2744	1	4	15	20	0	320	5,1	-1	26	107427,7656	21196,92188	3521,168701	297	3418,121338	183	2
2745	1	4	16	20	1	320	5,1	-1	15	110094,1172	22114,63672	3234,49585	293	3456,635254	189	2
2746	1	4	17	20	0	320	5,1	-1	18	110904,6328	22155,33398	3084,708984	268	3077,349609	158	2
2747	1	4	18	20	1	320	5,1	-1	6	105465,2422	21585,07617	3099,386963	280	3158,880371	171	2
2748	1	4	19	20	0	320	5,1	-1	17	110169,0234	22542,01367	3675,460449	323	3684,542236	201	2
2749	1	4	20	20	1	320	5,1	-1	14	107267,0547	22066,69727	3125,096436	287	3787,171387	189	3
2750	1	4	21	20	0	320	5,1	-1	7	111605,8359	23763,76953	3275,487793	301	3600,134766	192	3
2751	1	4	22	20	1	320	5,1	-1	21	106206,2734	21335,49805	3174,575439	276	3827,45874	205	3
2752	1	4	23	20	0	320	5,1	-1	3	100697,5234	19434,14844	2894,621338	250	3053,839355	161	3
2753	1	4	24	20	1	320	5,1	-1	25	107429,6172	21768,86523	3178,105713	270	3231,212891	163	3
2754	1	4	25	20	0	320	5,1	-1	11	103709,6563	21645,26758	3113,367676	267	3322,038086	167	3
2755	1	4	26	20	1	320	5,1	-1	2	104735,3047	21114,29688	3206,628662	308	3612,210938	208	3
2756	1	4	27	20	0	320	5,1	-1	27	107778,3125	21368,44141	2965,188965	272	3341,644287	168	3
2757	1	4	28	20	1	320	5,1	-1	12	107540,3203	21020,47461	3296,46875	298	3800,463135	185	3
2758	1	4	29	20	1	320	5,1	-1	26	107156,9063	22309,38477	3102,421387	287	2899,229004	164	4
2759	1	4	31	20	1	320	5,1	-1	10	109107,4688	21140,18164	3334,691406	303	4199,128418	206	4
2760	1	4	32	20	0	320	5,1	-1	22	104858,5781	20087,19336	2401,211914	213	2307,169922	131	4
2761	1	4	33	20	1	320	5,1	-1	1	105469,9766	21028,03906	3168,687256	274	3651,159912	203	4
2762	1	4	34	20	0	320	5,1	-1	8	104842,625	20367,74023	3054,511475	269	3439,297363	176	4
2763	1	4	35	20	0	320	5,1	-1	15	105025,8359	22343,17773	2960,559082	269	3013,104248	158	4
2764	1	4	36	20	1	320	5,1	-1	18	112386,1797	22542,52148	3187,932129	265	2865,766602	176	4
2765	1	4	37	20	0	320	5,1	-1	6	102323,0156	22327,01172	3475,982666	289	2615,055176	140	4
2839	1	4	1	25	1	325	3,9	-1	27	112310,6094	22167,44141	2709,098877	239	2398,23999	135	1
2840	1	4	2	25	1	325	3,9	-1	20	113121,7578	26137,4668	3222,524414	284	2563,789551	147	1
2841	1	4	3	25	0	325	3,9	-1	18	110026,0703	22653,95117	2699,526855	252	2187,092041	129	1
2842	1	4	4	25	1	325	3,9	-1	12	104972,8984	19716,23633	2472,368164	223	2288,321777	126	1
2843	1	4	5	25	0	325	3,9	-1	2	102645,2891	18722,89844	2446,041992	211	1667,434692	84	1
2844	1	4	6	25	1	325	3,9	-1	17	110795,4844	23769,50586	3511,440918	313	3081,627197	167	1
2845	1	4	7	25	0	325	3,9	-1	26	105933,9063	20955,36328	2453,920898	207	2007,818604	116	1
2846	1	4	8	25	1	325	3,9	-1	10	108048,3047	21708,11914	2609,592041	241	3215,226074	178	1
2847	1	4	9	25	0	325	3,9	-1	6	109466,5938	22091,17383	2991,162598	259	2437,373779	130	1
2848	1	4	10	25	1	325	3,9	-1	15	108724,2422	23438,53906	2991,30249	261	3124,216553	171	1
2849	1	4	11	25	0	325	3,9	-1	16	112622,7266	23832,65039	3141,74292	279	2685,536621	153	2
2850	1	4	12	25	1	325	3,9	-1	22	111891,6016	23779,2168	3127,935059	272	2545,217773	140	2
2851	1	4	13	25	0	325	3,9	-1	7	120417,0547	26813,48438	3283,819092	286	2549,762451	151	2
2852	1	4	14	25	1	325	3,9	-1	3	111637,7422	22943,55664	2854,583496	248	2083,940674	129	2
2853	1	4	15	25	0	325	3,9	-1	1	106600,6953	21643,43945	2099,506592	196	2030,86438	120	2
2854	1	4	16	25	0	325	3,9	-1	14	109579,1016	22638,74805	3289,246582	281	3080,45459	176	2
2855	1	4	17	25	1	325	3,9	-1	8	112183,5313	22841,05859	3288,534912	290	3099,125	169	2
2856	1	4	18	25	0	325	3,9	-1	11	105419,125	23422,14063	2890,562988	250	3016,164307	149	2
2857	1	4	19	25	1	325	3,9	-1	21	105905,9766	22134,33594	2962,356934	265	2886,063477	167	2
2858	1	4	20	25	0	325	3,9	-1	17	112014,3594	24128,87695	3175,749512	277	3232,621338	167	3
2859	1	4	21	25	1	325	3,9	-1	2	107009,1484	25003,94336	3403,996582	297	2948,003418	155	3
2860	1	4	22	25	0	325	3,9	-1	10	107241,3047	22554,88086	2909,705566	257	2361,506348	142	3
2861	1	4	23	25	1	325	3,9	-1	26	111897,1328	24277,89453	3045,297119	281	3009,182373	170	3
2862	1	4	24	25	0	325	3,9	-1	20	109264,5938	22842,38477	3148,4021	270	2340,886719	141	3
2863	1	4	25	25	1	325	3,9	-1	6	111731,4844	25905,90039	3423,628906	309	3050,964844	178	3
2864	1	4	26	25	0	325	3,9	-1	15	109854,7734	23206,4375	2990,113037	259	2793,04248	150	3
2865	1	4	27	25	1	325	3,9	-1	16	113225,7813	23616,45703	3009,531738	266	2896,750488	150	3
2866	1	4	28	25	0	325	3,9	-1	22	112196,6797	22002,16797	2674,449463	236	2340,932861	135	3
2867	1	4	29	25	1	325	3,9	-1	1	113471,2031	25325,36719	3338,082275	289	3246,470703	172	4
2868	1	4	30	25	0	325	3,9	-1	3	111898,8594	24706,6543	3325,128418	284	2426,489502	152	4
2869	1	4	31	25	1	325	3,9	-1	7	106133,4141	22221,80078	2842,528076	237	2844,404541	147	4
2870	1	4	32	25	1	325	3,9	-1	18	113227,6016	25607,01953	2991,58252	254	2879,132813	160	4
2871	1	4	33	25	0	325	3,9	-1	12	106027,6094	21368,73438	2740,196777	237	2431,900391	135	4
2872	1	4	34	25	0	325	3,9	-1	27	112174,625	22820,12891	3091,026367	266	2445,05127	139	4
2873	1	4	35	25	1	325	3,9	-1	14	112782,3594	23407,29102	2837,876953	247	2635,513428	159	4
2874	1	4	36	25	0	325	3,9	-1	8	104300,9922	21311,42383	2680,94873	236	2927,13916	161	4
2875	1	4	37	25	1	325	3,9	-1	11	108255,1328	21842,75586	2888,201416	258	2953,970215	160	4
2876	1	4	38	25	0	325	3,9	-1	21	110386,0391	25138,95508	3495,92041	311	3822,55127	214	4
2877	1	4	1	26	0	326	4	-1	10	108978,4219	19702,34375	2604,884033	241	2327,838379	142	1
2878	1	4	2	26	0	326	4	-1	1	107556,0547	21602,34766	3089,165527	272	2846,078125	163	1
2879	1	4	3	26	0	326	4	-1	2	103233,0703	19350,33398	2813,665527	239	2797,075928	145	1
2880	1	4	4	26	1	326	4	-1	15	109388,9453	21236,05859	3062,110107	260	3312,510742	162	1
2881	1	4	5	26	1	326	4	-1	6	106089,7891	20620,55273	2878,188232	243	2664,144043	151	1
2882	1	4	6	26	0	326	4	-1	3	108138,5234	22445,5625	3033,236084	264	2615,005371	136	1
2883	1	4	7	26	1	326	4	-1	25	107534,625	23069,68555	2914,918213	250	2526,313232	140	1
2884	1	4	8	26	0	326	4	-1	27	106585,75	21059,27344	2564,544678	241	2407,438721	129	1
2885	1	4	9	26	1	326	4	-1	7	109044,7188	22984,85938	2725,204834	244	3256,732666	179	1
2886	1	4	10	26	0	326	4	-1	14	115442,4688	25473,50195	3581,658447	300	3925,321533	208	1
2887	1	4	11	26	1	326	4	-1	8	106605,5547	21981,40625	2733,061035	249	2782,661621	157	2
2888	1	4	12	26	0	326	4	-1	21	110329,6563	21899,85742	2974,957031	268	3729,344238	189	2
2889	1	4	13	26	1	326	4	-1	11	109310,6797	23765,48047	3582,201172	301	3033,365479	179	2
2890	1	4	14	26	0	326	4	-1	12	107130,6406	23475,4375	3503,680908	296	3391,410156	184	2
2891	1	4	15	26	1	326	4	-1	20	112256,1563	24453,47656	3655,618896	314	3692,115234	190	2
2892	1	4	16	26	1	326	4	-1	18	113006,0781	25616,01172	3631,782471	300	3443,949219	175	2
2893	1	4	17	26	0	326	4	-1	16	110874,4531	24326,88477	3663,359863	302	3250,65332	175	2
2894	1	4	18	26	1	326	4	-1	17	111684,6875	24537,37891	3783,131836	344	3557,033447	199	2
2895	1	4	19	26	0	326	4	-1	22	112972,1719	24202,2168	3277,890625	289	3092,310547	175	2
2896	1	4	21	26	0	326	4	-1	6	115784,7266	23019,08008	3190,055664	283	2868,469971	157	3
2897	1	4	22	26	1	326	4	-1	27	107289,6641	22317,16406	3080,33252	268	2721,439941	159	3
2898	1	4	23	26	0	326	4	-1	25	115900,6016	25373,61914	3389,220947	302	3126,007324	176	3
2899	1	4	24	26	1	326	4	-1	1	111897,2109	26118,90039	3525,15625	309	3888,999268	209	3
2900	1	4	25	26	0	326	4	-1	7	112281,9375	25147,57227	3832,506592	330	3526,670654	194	3
2901	1	4	26	26	1	326	4	-1	14	117419,2109	24617,73242	3519,371094	315	3723,959961	211	3
2902	1	4	27	26	0	326	4	-1	8	107758,0938	23128,24805	2955,406738	263	2670,516602	155	3
2903	1	4	28	26	1	326	4	-1	21	102538,5781	20237,50781	2654,359131	231	2816,149414	153	3
2904	1	4	29	26	0	326	4	-1	20	110739,875	22135,65039	2839,231689	242	2781,436768	149	4
2905	1	4	31	26	0	326	4	-1	11	109598,9453	24422,05078	3042,612549	274	3917,458984	210	4
2906	1	4	32	26	1	326	4	-1	2	106285,3438	20587,35938	2729,591797	240	2855,302246	155	4
2907	1	4	33	26	0	326	4	-1	15	109060,1406	23102,27148	3088,983887	277	3309,543945	197	4
2908	1	4	34	26	1	326	4	-1	10	111176,0703	22461,13672	3139,853027	288	3145,352783	183	4
2909	1	4	36	26	1	326	4	-1	16	108603,6328	21982,5	2869,226074	256	3217,76709	173	4
2910	1	4	37	26	0	326	4	-1	17	98691,75	17897,07813	2418,255859	227	1971,35376	111	4
2911	1	4	38	26	1	326	4	-1	22	110158,5781	23193,96289	3095,109619	270	2375,505615	133	4
151	1	1	1	5	1	5	7	0	6	109109,0234	23441,08789	2945,872314	268	3058,538086	171	1
152	1	1	2	5	0	5	7	0	16	109107,2891	20962,33984	3087,101318	265	2603,11084	148	1
153	1	1	3	5	0	5	7	0	15	113020,7109	21978,11133	2901,540771	245	2563,187988	148	1
154	1	1	4	5	1	5	7	0	19	108179,4	20695,51	3059,55	257	2774,39	165	1
155	1	1	5	5	0	5	7	0	17	111454,1	22154,06	2911,36	256	3031,77	168	1
156	1	1	6	5	1	5	7	0	7	109068	21534,29	2564,11	233	3109,03	162	1
157	1	1	7	5	0	5	7	0	9	102543,6	18464,96	2405,29	220	2683,06	155	1
158	1	1	8	5	1	5	7	0	1	107668,9922	21221,49805	2512,980713	233	2662,061768	158	1
159	1	1	9	5	0	5	7	0	13	110908,6016	23740,39844	3382,840088	280	3477,663818	196	1
160	1	1	10	5	1	5	7	0	3	114939,2188	23521,83984	3254,958252	281	2621,355225	159	1
161	1	1	11	5	0	5	7	0	11	104848,9141	21436,28516	2818,552246	243	2691,90625	148	2
162	1	1	12	5	1	5	7	0	12	110823,7266	22716,75781	3116,626953	287	3375,729492	193	2
163	1	1	13	5	0	5	7	0	4	113580,0938	22658,51172	3443,769775	300	2902,654053	157	2
164	1	1	14	5	1	5	7	0	14	115403,75	23753,75391	3517,24292	299	3891,199707	220	2
165	1	1	15	5	0	5	7	0	2	110710,5625	22619,0957	2973,887451	241	3111,053955	162	2
166	1	1	16	5	1	5	7	0	10	108806,6719	21288,24219	3117,069336	273	3314,586914	186	2
167	1	1	17	5	0	5	7	0	8	105871,3828	21381,66797	3256,267822	287	3085,867188	159	2
168	1	1	18	5	1	5	7	0	18	109718,0781	21991,97266	3087,845947	263	3119,265869	179	2
169	1	1	19	5	0	5	7	0	20	108690,0938	22689,56445	2896,450684	259	2338,401855	131	2
170	1	1	20	5	0	5	7	0	6	112102,4219	22677,5	2841,241211	246	2497,135742	153	3
171	1	1	21	5	1	5	7	0	16	109430,2344	20601,875	2486,969727	214	2647,025146	155	3
172	1	1	22	5	1	5	7	0	15	113903,3438	22780,3418	2983,919434	281	3610,067139	194	3
173	1	1	23	5	0	5	7	0	19	109726,4766	23064,57617	2742,501953	245	2787,22583	154	3
174	1	1	24	5	1	5	7	0	17	107204,8984	21766,38477	3353,906738	287	3535,356201	202	3
175	1	1	26	5	1	5	7	0	9	114816,4141	24807,37305	2892,900879	258	3635,410645	181	3
176	1	1	27	5	0	5	7	0	1	109571,2656	23345,48047	2906,393066	252	2657,499023	154	3
177	1	1	28	5	1	5	7	0	13	113169,375	23947,53125	2801,490479	257	2492,950195	143	3
178	1	1	29	5	0	5	7	0	3	107683,4531	21204,97656	2196,530762	205	2280,894775	128	4
179	1	1	30	5	1	5	7	0	11	109196,2344	21783,59766	2875,9021	255	2270,699707	128	4
180	1	1	31	5	0	5	7	0	12	105871,0625	20648,56055	2848,853271	246	2915,594482	165	4
181	1	1	32	5	1	5	7	0	4	112307,3594	22475,26953	2937,173584	257	2844,836914	164	4
182	1	1	33	5	0	5	7	0	14	107950,5469	20260,18164	2319,074219	222	2264,267578	142	4
183	1	1	34	5	1	5	7	0	2	105409,3438	20174,80078	2574,428955	232	2872,77832	159	4
184	1	1	35	5	0	5	7	0	10	105867,1328	21414,23242	2750,497559	245	2785,632813	171	4
185	1	1	36	5	1	5	7	0	8	102014,0234	20304,375	2930,820068	250	2750,203369	161	4
186	1	1	37	5	0	5	7	0	18	105328,4453	18666,12305	2157,968506	202	1980,13208	116	4
187	1	1	38	5	1	5	7	0	20	107603,6875	22025,42383	2677,968994	236	2315,256836	141	4
299	1	1	1	9	1	9	6,1	0	10	107413,0938	20351,11914	2681,04126	225	2732,570068	151	1
300	1	1	2	9	0	9	6,1	0	8	104875,4063	21705,53125	2647,90918	237	2582,366211	147	1
301	1	1	3	9	1	9	6,1	0	18	106555,3828	21060,20117	2578,062256	236	2717,01416	152	1
302	1	1	4	9	0	9	6,1	0	20	100782,7	20809,76	2833,72	247	2664,49	154	1
303	1	1	5	9	1	9	6,1	0	6	108184,2	22147,94	2842,81	251	3190,78	166	1
304	1	1	6	9	0	9	6,1	0	16	103745,9	21210,66	2730,62	242	3111,12	179	1
305	1	1	7	9	1	9	6,1	0	5	104488,1	19613,98	2405,75	223	2600,29	144	1
306	1	1	8	9	0	9	6,1	0	19	106275,4375	21935,05078	2862,347168	258	2851,730225	156	1
307	1	1	9	9	1	9	6,1	0	17	106686,8281	20439,38086	2963,506592	261	2588,860596	147	1
308	1	1	10	9	0	9	6,1	0	7	104280,8047	21175,12109	2359,51416	224	2646,226807	162	1
309	1	1	11	9	0	9	6,1	0	15	107222,4219	20606,12109	2419,291992	232	2381,475586	148	2
310	1	1	12	9	1	9	6,1	0	1	110240,7109	20131,08203	2836,18042	267	3412,568604	188	2
311	1	1	13	9	0	9	6,1	0	13	107516,7734	20667,57813	2914,022705	269	3002,077148	167	2
312	1	1	14	9	1	9	6,1	0	3	114630,7578	23136,73828	3148,029541	278	2347,615967	142	2
313	1	1	15	9	0	9	6,1	0	11	109046,5781	20690,07031	2587,455811	243	2714,163574	168	2
314	1	1	16	9	1	9	6,1	0	12	105905,1094	20754,08008	2806,193115	243	2470,056396	155	2
315	1	1	17	9	0	9	6,1	0	4	106958,0781	21576,36133	3025,726074	278	3623,963867	201	2
316	1	1	18	9	1	9	6,1	0	14	107066,5391	21682,60156	2577,86377	230	3717,988037	185	2
317	1	1	19	9	0	9	6,1	0	2	105641,0859	22390,14648	3118,404053	282	3292,829834	174	2
318	1	1	20	9	0	9	6,1	0	10	98715,83594	20566,45703	2523,896484	234	2560,552734	148	3
319	1	1	21	9	1	9	6,1	0	8	111261,5234	21491,93359	3180,751953	290	3507,361816	207	3
320	1	1	22	9	0	9	6,1	0	18	111302	22461,37305	3481,906738	303	3204,497314	174	3
321	1	1	23	9	1	9	6,1	0	20	110850,7109	22615,40625	3430,887695	304	3081,794189	180	3
322	1	1	24	9	0	9	6,1	0	6	106656,5469	22208,0293	3062,24585	261	2934,674561	168	3
323	1	1	25	9	1	9	6,1	0	16	110263,6953	21794,68945	3043,583008	270	3428,351807	194	3
324	1	1	26	9	0	9	6,1	0	5	114990,7656	22585,79883	2946,724121	265	3714,974121	174	3
325	1	1	27	9	1	9	6,1	0	19	109399,6719	19331,3457	2483,296875	228	3435,217773	159	3
326	1	1	28	9	0	9	6,1	0	17	106376,875	20121,50977	2491,734863	212	2444,498047	129	3
327	1	1	29	9	1	9	6,1	0	7	99251,42969	18224,36914	2536,231934	223	2264,302246	126	4
328	1	1	30	9	1	9	6,1	0	15	106452,2031	19524,16211	2650,875732	244	2373,915527	140	4
329	1	1	31	9	0	9	6,1	0	1	106334,5938	19129,3125	2656,599365	239	3152,66626	171	4
330	1	1	32	9	1	9	6,1	0	13	110179,4297	20830,44531	3003,494385	255	3921,113525	181	4
331	1	1	33	9	0	9	6,1	0	3	107686,7266	21048,47461	2838,606689	248	2776,016357	146	4
332	1	1	34	9	1	9	6,1	0	11	111312,0938	22177,18555	3053,808105	265	3110,045166	160	4
333	1	1	35	9	0	9	6,1	0	12	111580,1875	22364,45898	3199,648438	264	3077,362549	166	4
334	1	1	36	9	1	9	6,1	0	4	113611,0547	23707,57813	2932,033936	274	3386,413818	193	4
335	1	1	37	9	0	9	6,1	0	14	108202,3125	20930,45703	3006,662598	250	3806,718262	196	4
336	1	1	38	9	1	9	6,1	0	2	103989,1094	19011,74219	2490,228516	209	2738,394043	154	4
337	1	1	1	10	0	10	6,8	0	9	112547,4844	21974,36914	3200,771973	291	3059,566162	185	1
338	1	1	2	10	1	10	6,8	0	1	107222,8359	18071,2207	2071,320557	199	2260,546631	142	1
339	1	1	3	10	0	10	6,8	0	13	110811,9375	22690,58984	3200,927979	288	2676,154785	172	1
340	1	1	4	10	1	10	6,8	0	3	112288,8	22875,8	2822,52	255	2421,93	144	1
341	1	1	5	10	0	10	6,8	0	11	112761,2	22166,26	2944,78	277	2493,23	152	1
342	1	1	6	10	1	10	6,8	0	12	112277,6	22208,68	3227,69	272	2801,72	169	1
343	1	1	8	10	1	10	6,8	0	14	111762,8828	22178,95898	3192,831055	279	3043,725098	182	1
344	1	1	9	10	0	10	6,8	0	2	109093,9844	21858,03906	3445,174805	297	2828,867188	180	1
345	1	1	10	10	1	10	6,8	0	15	107223,1094	18877,03516	2755,896973	247	3199,529297	187	1
346	1	1	11	10	1	10	6,8	0	8	108549,6953	22794,32227	2842,336426	258	3051,283447	175	2
347	1	1	12	10	0	10	6,8	0	18	107297,6094	21544,51758	3551,659912	286	3530,939941	183	2
348	1	1	13	10	1	10	6,8	0	20	106187,5938	21758,69336	3020,662109	285	2508,968262	158	2
349	1	1	14	10	0	10	6,8	0	6	107199,0313	22984,62695	3068,165771	261	2821,693848	161	2
350	1	1	16	10	0	10	6,8	0	5	112055,6328	23530,67188	3456,204102	306	3438,824219	191	2
351	1	1	17	10	1	10	6,8	0	19	104323,1172	19131,9668	2923,346924	257	2635,206055	170	2
352	1	1	18	10	0	10	6,8	0	17	106521,3047	21492,99609	2952,093994	260	2542,287598	147	2
353	1	1	19	10	1	10	6,8	0	7	108899,1797	21517,75391	3023,168213	269	2570,510986	144	2
354	1	1	20	10	1	10	6,8	0	9	102042,5313	20092,56055	2590,748779	227	2840,683594	158	3
355	1	1	21	10	0	10	6,8	0	1	105454,2969	21250,76758	2617,661377	249	2981,661865	170	3
356	1	1	22	10	1	10	6,8	0	13	106544,5781	22937,96094	2700,742188	244	2566,61084	146	3
357	1	1	23	10	0	10	6,8	0	3	106861,2578	22056,1543	2725,643799	249	2531,23291	159	3
358	1	1	24	10	1	10	6,8	0	11	112697	22999,78906	3385,2229	287	2876,240479	172	3
359	1	1	25	10	0	10	6,8	0	12	109609,8672	25059,26953	3161,556152	280	2570,814209	164	3
360	1	1	26	10	1	10	6,8	0	4	112226,1406	24307,54883	3371,341553	300	2590,949463	153	3
361	1	1	27	10	0	10	6,8	0	14	108924,2188	24577,51953	2847,250977	254	2210,240723	136	3
362	1	1	28	10	1	10	6,8	0	2	111513,375	25435,10547	3348,90918	299	2364,522705	144	3
363	1	1	29	10	0	10	6,8	0	15	108078,9531	21547,96094	2897,48291	254	2431,884521	152	4
364	1	1	30	10	0	10	6,8	0	8	107205,6797	21759,37891	3273,85083	283	2710,651367	149	4
365	1	1	31	10	1	10	6,8	0	18	111417,6563	22446,83398	3135,600342	266	2730,940186	166	4
366	1	1	32	10	0	10	6,8	0	20	106364,9453	22465,04492	3292,15332	284	3763,1875	207	4
367	1	1	33	10	1	10	6,8	0	6	109388,0156	22698,13477	3244,644531	276	2555,40625	147	4
368	1	1	34	10	0	10	6,8	0	16	109189,1172	22331,55078	2973,621338	270	2358,862061	147	4
369	1	1	35	10	1	10	6,8	0	5	108627,6641	21949,90625	2819,19043	232	2360,480469	138	4
370	1	1	36	10	0	10	6,8	0	19	110260,2031	22381,25977	3085,499756	254	2506,25415	138	4
371	1	1	37	10	1	10	6,8	0	17	107704,7656	20570,12695	2539,467285	229	2367,013184	137	4
372	1	1	38	10	0	10	6,8	0	7	107604,375	22756,89844	2954,429199	267	2781,645996	155	4
449	1	1	1	13	1	13	7,6	0	14	103940,7813	22487,25586	2921,223389	248	2882,221924	132	1
450	1	1	2	13	0	13	7,6	0	2	112407,9766	21687,88477	2849,326416	257	2488,623047	140	1
451	1	1	3	13	1	13	7,6	0	10	107618,2188	21467,92188	2677,208496	240	2874,115234	173	1
452	1	1	4	13	0	13	7,6	0	8	109170,2	24005,49	3562,5	292	2480,28	139	1
453	1	1	5	13	1	13	7,6	0	18	112040,7	25059,48	3569,31	305	2626,41	143	1
454	1	1	6	13	0	13	7,6	0	20	101232,9	19651,7	2546,33	224	2420,67	129	1
455	1	1	7	13	1	13	7,6	0	6	110716,6	23882,69	3158,17	264	2769,16	157	1
456	1	1	8	13	0	13	7,6	0	16	107455,9688	22448,08984	2739,698975	243	2373,819336	128	1
457	1	1	9	13	1	13	7,6	0	5	111001,3672	23569,70508	3523,048828	284	3168,463379	172	1
458	1	1	10	13	0	13	7,6	0	19	108331,0703	22626,48828	2724,248535	244	2331,976074	136	1
459	1	1	11	13	1	13	7,6	0	17	103920,7188	21611,33594	3027,491211	261	2246,696533	132	2
460	1	1	12	13	0	13	7,6	0	7	108066,4688	23905,60156	3315,53418	283	2879,904297	155	2
461	1	1	13	13	1	13	7,6	0	9	103386,4844	22705,79688	3406,87793	297	3371,028076	182	2
462	1	1	14	13	0	13	7,6	0	1	106233,5703	21757,52734	2843,497803	246	2540,681152	138	2
463	1	1	15	13	0	13	7,6	0	15	111842,6484	23455,39258	3389,725586	306	3566,856201	192	2
464	1	1	16	13	1	13	7,6	0	3	107023,4844	23163,57031	3166,876221	288	3428,383057	180	2
465	1	1	17	13	0	13	7,6	0	11	105463,4219	23527,39063	3288,156494	285	2738,81665	163	2
466	1	1	18	13	1	13	7,6	0	12	108049,7422	24677,61523	3389,759766	286	2535,881348	160	2
467	1	1	19	13	0	13	7,6	0	4	108727,8438	23590,30469	3311,224609	275	2586,949707	141	2
468	1	1	20	13	0	13	7,6	0	14	105049,7969	22707,4082	3449,489258	289	2495,223389	158	3
469	1	1	21	13	1	13	7,6	0	2	111940,5	25760,8125	3666,526855	309	3222,952393	186	3
470	1	1	22	13	0	13	7,6	0	10	108411,7656	22524,29492	3213,054443	276	2503,157959	147	3
471	1	1	23	13	1	13	7,6	0	8	111876,9297	25392,22852	3571,222656	299	2843,419922	164	3
472	1	1	24	13	0	13	7,6	0	18	112203,3828	23437,39844	3143,554688	263	3132,516113	163	3
473	1	1	25	13	1	13	7,6	0	20	111662,0469	26498,76953	4339,441895	371	3722,755371	196	3
474	1	1	26	13	0	13	7,6	0	6	108820,5547	26812,08594	3208,614502	271	2165,292725	128	3
475	1	1	27	13	1	13	7,6	0	16	109932,3438	23985,88672	3241,878906	277	3374,177734	166	3
476	1	1	28	13	0	13	7,6	0	5	114271,4922	25290,85938	3151,330078	275	2305,229736	143	3
477	1	1	29	13	1	13	7,6	0	19	116225,7734	26904,87695	3515,195313	307	3244,89209	171	4
478	1	1	30	13	0	13	7,6	0	17	111526,0156	24569,12305	3403,713867	279	2892,020264	162	4
479	1	1	31	13	1	13	7,6	0	7	106930,75	22844,4043	2915,868896	254	2317,072754	132	4
480	1	1	32	13	0	13	7,6	0	9	111095,0078	23700,99609	3262,827393	278	3740,790771	179	4
481	1	1	33	13	1	13	7,6	0	1	106640,3906	22094,48242	2754,894531	247	2349,017822	140	4
482	1	1	34	13	1	13	7,6	0	15	108711,1406	25437,25781	3522,449219	290	3550,857178	192	4
483	1	1	35	13	0	13	7,6	0	3	108211,9688	23290,4043	2847,436035	254	3024,628662	160	4
484	1	1	36	13	1	13	7,6	0	11	116142,8906	26487,1875	3969,273926	345	3957,729492	203	4
485	1	1	37	13	0	13	7,6	0	12	110895,5625	24211,31641	3070,319336	280	2754,785156	163	4
486	1	1	38	13	1	13	7,6	0	4	108267,3359	22354,88086	3426,609375	285	3130,904541	170	4
487	1	1	1	14	0	14	5,8	0	13	104940,1406	20303,33594	3059,113281	259	2927,474854	145	1
488	1	1	2	14	1	14	5,8	0	3	111236,3672	22096,11523	2891,230225	246	2299,517334	129	1
489	1	1	3	14	0	14	5,8	0	11	112088,875	21374,18945	3002,721924	252	3280,273193	168	1
490	1	1	4	14	1	14	5,8	0	12	110847,7	21807,78	2765,4	235	2525,56	143	1
491	1	1	5	14	0	14	5,8	0	4	110501,2344	25126,36133	3525,407715	324	2947,624756	184	1
492	1	1	6	14	1	14	5,8	0	15	114620,6	24558,7	3364,27	307	3407,72	181	1
493	1	1	7	14	1	14	5,8	0	2	111012,5	22290,43	3333,51	271	2704,55	151	1
494	1	1	8	14	0	14	5,8	0	10	114430,875	22390,86133	2807,028076	246	2803,084473	151	1
495	1	1	9	14	1	14	5,8	0	8	108100,0313	20719,20508	2836,410889	237	2705,777344	142	1
496	1	1	10	14	0	14	5,8	0	18	106519,1172	21543,68945	2610,4104	209	2417,772217	135	1
497	1	1	11	14	1	14	5,8	0	20	117772,0938	25099,5332	3119,114258	250	2534,585205	143	2
498	1	1	12	14	0	14	5,8	0	6	114484,1953	25075,05859	2971,360352	260	3388,924072	173	2
499	1	1	13	14	1	14	5,8	0	16	115683,1094	25043,26172	3367,032471	278	2690,460938	165	2
500	1	1	14	14	0	14	5,8	0	5	119738,8828	26537,33398	3534,347168	302	3554,499756	193	2
501	1	1	15	14	1	14	5,8	0	19	116558,4766	24164,39258	3110,034668	274	2505,877441	143	2
502	1	1	16	14	0	14	5,8	0	17	106087,6328	21110,2832	3115,30957	249	2573,237061	134	2
503	1	1	17	14	1	14	5,8	0	7	115180,2969	24218,19336	3276,867432	269	3238,81665	168	2
504	1	1	18	14	0	14	5,8	0	9	107987,3828	23227,9707	3119,771484	281	3831,029297	179	2
505	1	1	19	14	1	14	5,8	0	1	112556,1719	22618,9082	3119,865967	278	2836,20874	152	2
506	1	1	20	14	1	14	5,8	0	13	108537,9297	22554,87695	3113,621338	270	2555,732178	150	3
507	1	1	21	14	0	14	5,8	0	3	105669,7266	22038,27344	2605,153809	234	2272,469482	122	3
508	1	1	22	14	1	14	5,8	0	11	114756,3906	24553,23828	3562,35791	311	2980,815186	160	3
509	1	1	23	14	0	14	5,8	0	12	107499,6406	21139,00391	2810,57373	252	2292,827393	129	3
510	1	1	24	14	1	14	5,8	0	4	115645,9766	25216,68164	3939,655273	327	3497,226074	191	3
511	1	1	25	14	0	14	5,8	0	15	112108,3359	23853,94922	3370,499512	292	2928,788818	157	3
512	1	1	26	14	0	14	5,8	0	2	114508,2813	25134,9668	3347,123047	276	3650,565918	176	3
513	1	1	27	14	1	14	5,8	0	10	116346,1563	26431,19531	3437,824219	287	2785,742676	156	3
514	1	1	28	14	0	14	5,8	0	8	115432,0938	26110,81445	3986,671875	307	3396,824951	180	3
515	1	1	29	14	1	14	5,8	0	18	114598,7422	24704,30859	3851,142822	319	3216,859131	158	4
516	1	1	30	14	0	14	5,8	0	20	112849,1016	25043,72266	3046,47168	250	3364,843018	160	4
517	1	1	31	14	1	14	5,8	0	6	115184,6484	25111,17969	3028,493652	255	2746,549316	166	4
518	1	1	32	14	0	14	5,8	0	16	107453,9141	21580,07031	2792,48877	234	2323,744629	133	4
519	1	1	33	14	1	14	5,8	0	5	114381,4531	22894,64648	3087,941895	255	2401,498047	138	4
520	1	1	34	14	0	14	5,8	0	19	121001,7813	27425,33398	3965,317383	319	3339,546387	169	4
521	1	1	35	14	1	14	5,8	0	17	102350,3984	19604,80078	2681,911621	229	2831,567383	146	4
522	1	1	36	14	0	14	5,8	0	7	108961,5156	21597,6582	2963,364746	256	2674,730469	157	4
523	1	1	37	14	1	14	5,8	0	9	105862,3906	20566,66797	3170,176025	261	2913,460205	150	4
524	1	1	38	14	0	14	5,8	0	1	108925,4141	22986,9707	2764,36084	240	1836,468628	124	4
600	1	1	1	17	1	17	6,4	0	18	106635,9766	22854,48242	2704,616943	249	2890,996094	157	1
601	1	1	2	17	0	17	6,4	0	20	106623,1875	20977,10547	2532,949219	226	2547,301514	137	1
602	1	1	3	17	1	17	6,4	0	6	108323,1016	21142,14844	2624,425781	219	2389,403809	133	1
603	1	1	4	17	0	17	6,4	0	16	105483,4	19197,39	2354,64	221	2385,44	127	1
604	1	1	5	17	1	17	6,4	0	5	112634,5	23500,2	2717,09	223	2725,18	141	1
605	1	1	6	17	0	17	6,4	0	19	112109,4	22174,68	2663,38	217	2351,27	137	1
606	1	1	7	17	0	17	6,4	0	15	112518,1	21864,3	3274,3	272	2507,66	152	1
607	1	1	8	17	1	17	6,4	0	7	108636,4531	21119,28711	3047,463379	264	3076,518311	166	1
608	1	1	9	17	0	17	6,4	0	9	107942,1328	21186,63086	2671,03418	230	2535,566162	143	1
609	1	1	10	17	1	17	6,4	0	1	110812,2656	23013,7832	3202,729004	276	2826,658203	160	1
610	1	1	11	17	0	17	6,4	0	13	105502,2734	20410,16211	2510,893555	202	1889,243042	107	2
611	1	1	12	17	1	17	6,4	0	3	110767,4531	22718,48242	3301,750244	286	3010,903076	159	2
612	1	1	13	17	0	17	6,4	0	11	111707,7656	21752,01172	2894,78833	241	2877,630127	150	2
613	1	1	14	17	1	17	6,4	0	12	109651,8281	21404,15234	3264,993896	289	3315,55127	183	2
614	1	1	15	17	0	17	6,4	0	4	112393,1016	21295,71484	2874,365234	257	2497,711182	137	2
615	1	1	16	17	1	17	6,4	0	14	107088,3594	21136,18945	3002,37207	248	3126,723633	172	2
616	1	1	17	17	0	17	6,4	0	2	103022,5156	21328,42578	3081,269043	271	2718,83252	148	2
617	1	1	18	17	1	17	6,4	0	10	105004,4141	21508,66406	3068,624512	253	2469,173584	149	2
618	1	1	19	17	0	17	6,4	0	8	112137,8594	23385,25	2702,575439	234	2025,700562	122	2
619	1	1	20	17	0	17	6,4	0	18	117520,0625	24306,12891	2905,609619	245	2575,98877	139	3
620	1	1	21	17	1	17	6,4	0	20	114560,5391	23122,49805	3061,899414	265	2256,425049	138	3
621	1	1	22	17	0	17	6,4	0	6	111800,2734	23366,57227	2635,270508	218	2298,019043	127	3
622	1	1	23	17	1	17	6,4	0	16	106973,4453	21018,08594	3446,224121	289	2975,989258	173	3
623	1	1	24	17	0	17	6,4	0	5	108387,0234	22251,81445	3397,125	278	2830,516357	156	3
624	1	1	25	17	1	17	6,4	0	19	110842,1484	22667,07031	3246,856689	299	3083,576904	169	3
625	1	1	26	17	1	17	6,4	0	15	110981,5391	22603,15625	3478,05835	289	2930,968262	164	3
626	1	1	27	17	0	17	6,4	0	7	110987,6328	22374,44922	2878,804688	244	2883,351074	161	3
627	1	1	28	17	1	17	6,4	0	9	103402,2344	19801,2207	2501,095947	222	2387,562256	130	3
628	1	1	29	17	0	17	6,4	0	1	106614,3984	20467,89063	2292,434082	207	1661,88147	102	4
629	1	1	30	17	1	17	6,4	0	13	108477,9297	21584,84375	2898,332764	261	3283,373047	178	4
630	1	1	31	17	0	17	6,4	0	3	108110,1172	22481,95898	2629,886475	232	2396,088623	141	4
631	1	1	32	17	1	17	6,4	0	11	113136,7109	23141,70313	3582,812988	293	2482,171875	141	4
632	1	1	33	17	0	17	6,4	0	12	109125,6875	21217,05078	2881,60376	250	2449,321045	130	4
633	1	1	34	17	1	17	6,4	0	4	111427,3203	22421,3125	2796,630859	243	2738,737305	139	4
634	1	1	35	17	0	17	6,4	0	14	100079,8047	18118,26953	3003,763916	241	2235,48877	132	4
635	1	1	36	17	1	17	6,4	0	2	101300,3984	16784,7207	2311,984619	208	1806,54126	104	4
636	1	1	37	17	0	17	6,4	0	10	111280,6484	21600,60547	2474,844971	207	1854,261719	108	4
637	1	1	38	17	1	17	6,4	0	8	108737,7031	21660,71094	2793,808838	243	2559,786133	144	4
676	1	1	1	19	1	19	6,5	0	20	114507,7031	23126,91602	3263,743408	262	2466,219727	153	1
677	1	1	2	19	0	19	6,5	0	6	110184,6719	20107,89844	3036,50415	251	2531,82959	130	1
678	1	1	3	19	1	19	6,5	0	16	114462,6172	22580,82617	3073,732422	283	2250,366455	140	1
679	1	1	4	19	0	19	6,5	0	5	110287,3	21171,77	3166,51	254	2496,07	136	1
680	1	1	5	19	0	19	6,5	0	15	101797,7	20860,79	2958,47	255	2671,74	161	1
681	1	1	6	19	1	19	6,5	0	17	109762,6	20870,31	2503,27	212	2340,77	133	1
682	1	1	7	19	0	19	6,5	0	7	111606,2	20670,94	2983,07	247	2552,66	138	1
683	1	1	8	19	1	19	6,5	0	9	109190,2422	22450,06836	3444,6604	287	2859,716309	148	1
684	1	1	9	19	0	19	6,5	0	1	108358,4219	22431,49023	2740,770264	263	2486,706299	154	1
685	1	1	10	19	1	19	6,5	0	13	111017,6016	20890,96484	3080,812744	253	2670,12793	142	1
686	1	1	11	19	0	19	6,5	0	3	115609,5313	21794,57227	2477,412842	234	2717,970215	152	2
687	1	1	12	19	1	19	6,5	0	11	105893,5547	22192,625	2892,204102	258	2097,551758	130	2
688	1	1	13	19	0	19	6,5	0	12	111591,3672	24299,0293	3185,516846	274	2656,237793	151	2
689	1	1	14	19	1	19	6,5	0	4	109323,0781	22298,95508	3190,862061	271	3033,767334	164	2
690	1	1	15	19	0	19	6,5	0	14	112746,2969	23485,55469	2694,947754	227	2388,848145	128	2
691	1	1	16	19	1	19	6,5	0	2	113777,6094	22478,98438	2760,744385	253	3008,956543	160	2
692	1	1	17	19	0	19	6,5	0	10	102738,0703	20000,80469	2642,917236	227	2220,903809	130	2
693	1	1	18	19	1	19	6,5	0	8	110291,5391	23380,35547	3288,560303	270	2862,272217	150	2
694	1	1	19	19	0	19	6,5	0	18	109174,6797	22481,12695	2658,297119	220	2370,900635	126	2
695	1	1	20	19	0	19	6,5	0	20	110817,75	22815,1582	2764,339355	245	2541,828369	154	3
696	1	1	21	19	1	19	6,5	0	6	111936,6563	23442,34961	3566,038086	297	3399,282959	184	3
697	1	1	22	19	0	19	6,5	0	16	109250,7422	21843,69922	2737,64624	243	3111,189209	185	3
698	1	1	23	19	1	19	6,5	0	5	111251,4609	22815,39648	3589,404541	309	3691,316895	202	3
699	1	1	24	19	1	19	6,5	0	15	113130,0625	23812,61133	3009,691162	270	3533,421631	190	3
700	1	1	25	19	0	19	6,5	0	17	111140,7344	22912,33398	3421,982422	289	2596,60083	151	3
701	1	1	26	19	1	19	6,5	0	7	110269,7656	23579,88281	2769,517578	231	2736,121826	146	3
702	1	1	27	19	0	19	6,5	0	9	107546,9141	20318,91016	2585,202393	225	2891,022705	147	3
703	1	1	28	19	1	19	6,5	0	1	106345,5156	21235,48242	2879,554443	253	2276,402832	139	3
704	1	1	29	19	0	19	6,5	0	13	116744,8359	26534,14258	4045,715088	347	3779,888184	226	4
705	1	1	30	19	1	19	6,5	0	3	112783,5547	25027,25586	2893,824707	259	3158,533691	166	4
706	1	1	31	19	0	19	6,5	0	11	110950,5469	23445,62695	3612,523926	286	2565,521729	148	4
707	1	1	32	19	1	19	6,5	0	12	109390,7109	22698,59375	3020,277588	269	3265,002197	171	4
708	1	1	33	19	0	19	6,5	0	4	111576,3359	23763,87891	3491,265137	291	2948,303467	166	4
709	1	1	34	19	1	19	6,5	0	14	118682,2422	25734,16016	3560,132324	313	3652,139893	186	4
710	1	1	35	19	0	19	6,5	0	2	110350,7109	24656,26172	2812,973877	247	2650,79248	162	4
711	1	1	36	19	1	19	6,5	0	10	114432,3516	23322,08594	2986,988281	265	3114,623047	178	4
712	1	1	37	19	0	19	6,5	0	8	105902,4141	21571,16797	2526,362061	228	2135,783447	131	4
713	1	1	38	19	1	19	6,5	0	18	110670,7813	20484,78906	2907,791992	236	2745,995361	150	4
714	1	1	1	20	0	20	7,3	0	19	109351,7578	22708,9707	3293,684326	277	2428,799805	149	1
715	1	1	2	20	1	20	7,3	0	17	103080,7031	18714,86914	2728,321289	224	2994,952881	148	1
716	1	1	3	20	0	20	7,3	0	7	102593,5781	18134,28906	2407,662598	210	3004,828857	153	1
717	1	1	4	20	1	20	7,3	0	9	106835,6	21329,3	3248,95	285	3276,76	175	1
718	1	1	5	20	0	20	7,3	0	1	105790,4	20759,87	2947,55	268	3402,23	184	1
719	1	1	6	20	1	20	7,3	0	13	106867,3	21006,22	2699,29	234	2745,03	149	1
720	1	1	7	20	0	20	7,3	0	3	118111,6	26120,05	3630,24	319	3167,19	176	1
721	1	1	8	20	1	20	7,3	0	11	110584,2578	21473,625	3008,525879	270	3312,696289	179	1
722	1	1	9	20	0	20	7,3	0	12	108063,9063	21531,73828	3026,046631	275	3196,22583	166	1
723	1	1	10	20	1	20	7,3	0	4	108740,7422	20309,61523	2676,203857	240	3128,453613	162	1
724	1	1	11	20	0	20	7,3	0	14	110677,25	23539,14844	3142,073242	265	2065,978271	122	2
725	1	1	12	20	1	20	7,3	0	2	104130,5625	22841,32227	3100,663818	276	3300,183838	181	2
726	1	1	13	20	0	20	7,3	0	10	102667,7734	19485,49414	2715,993164	246	2297,075928	140	2
727	1	1	14	20	1	20	7,3	0	8	106359,4063	21269,05273	3089,779297	270	3268,920898	178	2
728	1	1	15	20	0	20	7,3	0	18	108289,3594	22260,83594	2958,469727	268	2385,652588	147	2
729	1	1	16	20	1	20	7,3	0	15	102863,7656	21133,93555	2728,057373	242	3309,436768	172	2
730	1	1	17	20	1	20	7,3	0	6	108326,4844	23048,31445	2758,321289	241	2782,03418	162	2
731	1	1	18	20	0	20	7,3	0	16	100405,7344	19459,28711	3028,912598	256	2534,039307	140	2
732	1	1	19	20	1	20	7,3	0	5	109581,8438	21399,23047	3022,162598	273	3033,713623	159	2
733	1	1	20	20	1	20	7,3	0	19	106717,6406	19896,21094	2506,785889	234	3070,076172	168	3
734	1	1	21	20	0	20	7,3	0	17	108085,5469	22070,98242	3001,948486	272	2149,846924	129	3
735	1	1	22	20	1	20	7,3	0	7	104911,0313	20572,10352	2795,022461	247	3151,152588	171	3
736	1	1	23	20	0	20	7,3	0	9	106169,8828	21065,86133	3005,4375	277	3155,670654	178	3
737	1	1	24	20	1	20	7,3	0	1	106552,0469	20560,01367	2795,958252	259	2962,507568	160	3
738	1	1	25	20	0	20	7,3	0	13	103822,6328	21286,64258	3317,930664	296	3102,09082	162	3
739	1	1	26	20	1	20	7,3	0	3	108504,6016	21008,73047	2960,588623	262	2925,227539	154	3
740	1	1	27	20	0	20	7,3	0	11	115148,4375	23321,64648	3333,910645	302	3603,547363	198	3
741	1	1	28	20	1	20	7,3	0	12	108791,4766	20909,63867	3261,863037	285	3406,848633	201	3
742	1	1	29	20	0	20	7,3	0	4	104234,9141	20123,12695	2841,676758	248	3020,480225	182	4
743	1	1	30	20	1	20	7,3	0	14	106502,3828	21286,30859	2793,250244	246	3359,570068	164	4
744	1	1	31	20	0	20	7,3	0	2	104004,5156	19586,60352	3089,793457	267	3390,865479	185	4
745	1	1	32	20	1	20	7,3	0	10	107973,4609	21821,41992	3356,051025	285	4429,98877	223	4
746	1	1	34	20	1	20	7,3	0	18	109729,7813	21960,1582	3035,577393	257	3133,397461	155	4
747	1	1	35	20	0	20	7,3	0	15	105253,7188	21566,75391	3360,841553	288	3267,182861	175	4
748	1	1	36	20	0	20	7,3	0	6	109538,9297	21472,26367	3420,82251	303	3403,740479	198	4
749	1	1	37	20	1	20	7,3	0	16	106964,7969	20561,08008	2916,244141	257	2938,666016	155	4
750	1	1	38	20	0	20	7,3	0	5	104132,2266	19736,49414	2555,333984	228	2557,657227	144	4
751	1	2	1	1	0	101	7,5	0	19	105952,0313	21439,00977	3274,313965	277	2853,149414	162	1
752	1	2	2	1	1	101	7,5	0	2	114293,1719	26262,04102	4662,287109	388	4902,088867	255	1
753	1	2	3	1	0	101	7,5	0	5	109876,4453	22619,85742	3506,731934	319	3095,000488	179	1
754	1	2	4	1	1	101	7,5	0	16	103567,25	22718,2793	2931,340088	260	2327,33252	149	1
755	1	2	5	1	0	101	7,5	0	9	112965,2266	24364,0293	3627,500977	320	3175,73877	186	1
756	1	2	6	1	1	101	7,5	0	14	106419,7891	21555,94336	3211,754639	286	2847,761719	158	1
757	1	2	7	1	0	101	7,5	0	13	105655,0938	21074,80664	2862,803223	277	3170,841797	177	1
758	1	2	8	1	1	101	7,5	0	6	106626,5625	22944,39063	3088,869629	268	2810,239746	156	1
759	1	2	9	1	0	101	7,5	0	20	115854,4375	25700,76953	3767,074463	313	3173,601318	175	1
760	1	2	10	1	1	101	7,5	0	24	106006,8281	21774,48438	3074,090576	270	3528,748535	188	1
761	1	2	11	1	0	101	7,5	0	7	115830,75	26996,55273	3683,694092	319	3108,173828	184	2
762	1	2	12	1	1	101	7,5	0	18	112722,6953	24900,64648	3990,097168	360	3735,221436	218	2
763	1	2	13	1	0	101	7,5	0	4	108849,5938	24336,95898	3626,057129	312	3707,094727	203	2
764	1	2	14	1	1	101	7,5	0	10	113863,6875	25392,23828	3499,893799	317	3954,136475	211	2
765	1	2	15	1	0	101	7,5	0	17	109472,4063	24446,49219	3668,725098	319	3073,550293	169	2
766	1	2	16	1	1	101	7,5	0	12	109464,3984	24001,49414	3719,883545	322	4766,114258	251	2
767	1	2	17	1	1	101	7,5	0	21	111809,5469	24838,73828	3543,401367	303	3664,47998	204	2
768	1	2	18	1	0	101	7,5	0	22	106582,6875	21699,23828	3388,450439	298	2914,366699	174	2
769	1	2	19	1	1	101	7,5	0	3	109444,6719	24449,28711	3846,530029	317	3276,82666	180	2
770	1	2	20	1	1	101	7,5	0	19	105378	22476,26563	2970,386963	250	3501,655273	199	3
771	1	2	21	1	0	101	7,5	0	2	114618,6172	25919,53906	4500,78125	397	4224,808594	232	3
772	1	2	22	1	1	101	7,5	0	5	115243,2266	25921,84375	3844,130371	323	3715,935791	201	3
773	1	2	24	1	1	101	7,5	0	9	106699,3516	22796,63672	3199,021484	275	3524,564697	196	3
774	1	2	25	1	0	101	7,5	0	14	106777,7031	22453,76172	3487,354004	281	3847,093262	180	3
775	1	2	26	1	1	101	7,5	0	13	110977,3359	23648,69922	3128,431641	281	3740,561279	210	3
776	1	2	27	1	0	101	7,5	0	6	113061,4453	25544,67578	3777,10498	328	3759,630371	210	3
777	1	2	28	1	1	101	7,5	0	20	108773,4531	23687,74023	3181,277832	287	2536,908447	155	3
778	1	2	29	1	0	101	7,5	0	24	109712,3047	22623,7793	2980,460693	274	3323,574219	188	4
779	1	2	30	1	1	101	7,5	0	7	114998,2344	25011,93555	3594,12085	305	3116,129883	184	4
780	1	2	31	1	0	101	7,5	0	18	112958,4453	25167,80859	3685,347412	309	2822,577393	169	4
781	1	2	32	1	1	101	7,5	0	4	107056,0703	22869,30859	3566,085205	304	3627,39209	194	4
782	1	2	33	1	0	101	7,5	0	10	111389,1797	24582,46484	3499,236572	319	3801,949951	226	4
783	1	2	34	1	1	101	7,5	0	17	111851,1094	25525,40625	3690,688721	315	3246,168701	199	4
784	1	2	36	1	0	101	7,5	0	21	106754,9219	21579,91406	3020,133545	255	3185,866455	175	4
785	1	2	37	1	1	101	7,5	0	22	110608,3828	22530,46094	2987,68457	268	2696,51123	163	4
786	1	2	38	1	0	101	7,5	0	3	112724,8203	24397,36328	3333,655518	303	3006,725098	172	4
787	1	2	21	2	1	102	8,2	0	1	113851,0156	23801,89648	3217,883789	295	3774,519043	201	3
788	1	2	1	2	1	102	8,2	0	17	101473,8672	18156,56641	2647,942871	228	2500,387939	136	1
789	1	2	2	2	0	102	8,2	0	1	109558,9297	22782,44922	3243,683105	286	3328,915283	171	1
790	1	2	3	2	1	102	8,2	0	21	109138,1016	20054,76367	2460,951416	218	2413,980957	136	1
791	1	2	4	2	0	102	8,2	0	22	102862,75	18997,33594	2233,760254	214	3318,876709	177	1
792	1	2	5	2	1	102	8,2	0	3	105773,5547	19389,8457	2613,288086	223	2379,115234	133	1
793	1	2	6	2	0	102	8,2	0	19	110286,9453	23743,95117	3223,783691	288	3100,835205	181	1
794	1	2	7	2	0	102	8,2	0	12	110561,3906	24659,05664	3944,556885	336	3075,812256	177	1
795	1	2	8	2	1	102	8,2	0	5	101330,5391	19683,16016	2658,884521	239	2000,360229	115	1
796	1	2	9	2	0	102	8,2	0	16	112806,4297	22630,74805	3283,859131	286	3500,970703	190	1
797	1	2	10	2	1	102	8,2	0	9	105904,7969	20676,39453	3150,420166	274	3461,761719	177	1
798	1	2	11	2	0	102	8,2	0	14	110745,4766	26008,2832	3662,348145	300	3324,704834	178	2
799	1	2	12	2	1	102	8,2	0	13	116329,5625	22845,97852	2615,825684	227	2529,414307	159	2
800	1	2	13	2	0	102	8,2	0	6	109130,6875	22910,98047	2863,061035	259	2617,804688	144	2
801	1	2	14	2	1	102	8,2	0	20	106328,7031	22574,89648	3170,034912	276	2417,458252	151	2
802	1	2	15	2	0	102	8,2	0	24	105615,0703	19770,84766	2545,873047	224	2658,681396	150	2
803	1	2	16	2	1	102	8,2	0	7	106507,0781	20993,72266	2894,823975	254	3274,510498	174	2
804	1	2	17	2	0	102	8,2	0	18	107783,9375	21199,60742	3342,950684	284	3086,249512	164	2
805	1	2	18	2	1	102	8,2	0	4	105616,1094	22178,96094	3050,119385	260	2793,360352	157	2
806	1	2	19	2	0	102	8,2	0	10	109032,5391	22354,58398	3288,038818	285	3541,939209	201	2
807	1	2	20	2	0	102	8,2	0	17	101554,8438	20436,73828	3049,290039	258	2867,293213	160	3
808	1	2	22	2	0	102	8,2	0	21	105049,2813	20928,65625	2898,20459	265	3114,964844	156	3
809	1	2	23	2	1	102	8,2	0	22	109472,3125	21996,125	3149,73877	276	3081,648926	185	3
810	1	2	24	2	0	102	8,2	0	3	99226,17969	19008,67383	2472,998779	220	1997,114502	115	3
811	1	2	25	2	1	102	8,2	0	19	108440,7422	22144,94141	3229,70752	286	3484,947998	177	3
812	1	2	26	2	1	102	8,2	0	12	110353,5391	23570,3125	3236,99707	294	3125,05249	178	3
813	1	2	27	2	0	102	8,2	0	5	112174,2578	24675,55469	3346,217285	288	2691,277588	144	3
814	1	2	28	2	1	102	8,2	0	16	103232,9531	18911,63477	3168,772217	265	3103,963135	165	3
815	1	2	29	2	0	102	8,2	0	9	108682,1484	21765,91797	3134,575928	263	3152,821289	167	4
816	1	2	30	2	1	102	8,2	0	14	110537,4688	21774,39258	3166,050537	289	3381,260742	187	4
817	1	2	31	2	0	102	8,2	0	13	102117,9219	20044,4668	2822,255371	258	3217,013184	158	4
818	1	2	32	2	1	102	8,2	0	6	115105,3828	25309,93555	3738,042969	325	3800,981201	217	4
819	1	2	33	2	0	102	8,2	0	20	109425,1953	20597,47266	3193,409668	253	3165,178223	165	4
820	1	2	34	2	1	102	8,2	0	24	106324,7109	19814,4668	2997,543457	269	2426,690918	137	4
821	1	2	35	2	0	102	8,2	0	7	107523,6328	22502,32031	2963,072754	259	2962,432617	159	4
822	1	2	36	2	1	102	8,2	0	18	106991,0078	21773,59766	2759,404541	242	2741,986572	156	4
823	1	2	37	2	0	102	8,2	0	4	105570,2813	20945,76953	3131,222656	277	3251,414795	161	4
824	1	2	38	2	1	102	8,2	0	10	106950,625	20853,91992	3112,064453	276	3583,988281	182	4
862	1	2	1	4	0	104	6,8	0	16	105778,8125	18018,57227	2501,199707	228	2016,451294	128	1
863	1	2	2	4	1	104	6,8	0	9	103433,8516	19653,85156	2740,537598	216	2622,354492	145	1
864	1	2	3	4	0	104	6,8	0	14	104519,125	18813,97852	2796,794434	231	2462,211182	139	1
865	1	2	4	4	1	104	6,8	0	13	110605,5547	20528,19336	3392,832275	289	2816,976318	162	1
866	1	2	5	4	0	104	6,8	0	6	103778,4766	20272,20898	2477,472168	209	1673,361084	99	1
867	1	2	6	4	1	104	6,8	0	20	108807,4063	21043,26758	2542,569092	201	2062,012451	129	1
868	1	2	7	4	0	104	6,8	0	24	107685,9219	20070,9043	2425,3479	211	2078,522217	113	1
869	1	2	8	4	1	104	6,8	0	7	107041,8359	19933,78711	2679,813477	211	2089,943604	129	1
870	1	2	9	4	0	104	6,8	0	18	104650,4766	19485,48828	2545,559814	209	2160,66626	119	1
871	1	2	10	4	1	104	6,8	0	12	99129,40625	18558,63477	2832,176758	251	2553,690674	135	1
872	1	2	11	4	1	104	6,8	0	10	109892,1172	20997,97266	2723,457275	258	2791,543457	167	2
873	1	2	12	4	0	104	6,8	0	17	106869,4766	18981,94336	2127,947998	201	1995,279419	122	2
874	1	2	13	4	1	104	6,8	0	1	110680,2188	21503,78516	3168,518066	278	2862,130859	165	2
875	1	2	14	4	0	104	6,8	0	21	111246,5234	22311,93555	2962,428711	256	2485,861084	139	2
876	1	2	15	4	1	104	6,8	0	22	107997,9375	20245,73828	2173,361816	198	2996,515625	167	2
877	1	2	16	4	0	104	6,8	0	3	110730,1484	21137,12109	2903,285645	256	2606,534912	147	2
878	1	2	19	4	1	104	6,8	0	5	108502,0078	20874,49805	2767,748291	205	2260,555176	133	2
879	1	2	20	4	1	104	6,8	0	16	105321,5391	20638,44531	2871,731689	249	2763,562012	158	3
880	1	2	21	4	0	104	6,8	0	9	108230,2266	21345,58594	2911,239746	267	2989,474121	167	3
881	1	2	22	4	1	104	6,8	0	14	110051,7813	20594,85547	3030,553223	260	2921,543701	163	3
882	1	2	23	4	0	104	6,8	0	13	101092,3281	19107,50391	2847,033447	247	2403,072998	137	3
883	1	2	24	4	1	104	6,8	0	6	114204,6563	23690,34766	3322,736816	293	3856,412354	202	3
884	1	2	25	4	0	104	6,8	0	20	113995,1719	23909,9375	3314,262451	272	3174,62793	157	3
885	1	2	26	4	1	104	6,8	0	24	107574,1719	19031,80469	2334,808594	215	2099,44751	120	3
886	1	2	27	4	0	104	6,8	0	7	106471,2656	20065,80859	2798,061523	240	2607,409912	144	3
887	1	2	28	4	1	104	6,8	0	18	109451,9141	22293,94922	3135,968018	278	3580,942627	194	3
888	1	2	29	4	0	104	6,8	0	12	105403,1016	20246,58203	3108,067383	261	2634,837891	145	4
889	1	2	30	4	0	104	6,8	0	10	104264,7266	21025,63281	2946,018799	264	2816,090332	160	4
890	1	2	31	4	1	104	6,8	0	17	105655,0547	20185,52148	2265,827148	204	2687,618652	154	4
891	1	2	32	4	0	104	6,8	0	1	101735,6875	21259,70313	2580,354004	241	2896,554443	159	4
892	1	2	33	4	1	104	6,8	0	21	104214,1094	19345,25	2587,5	233	3103,301758	160	4
893	1	2	34	4	0	104	6,8	0	22	107387,4766	21993,33008	2516,494385	236	2606,13916	157	4
894	1	2	35	4	1	104	6,8	0	3	101920,2422	17803,41797	2659,636475	225	2336,137451	130	4
895	1	2	36	4	0	104	6,8	0	19	108101,8047	21094,33789	2700,060303	241	3027,202881	162	4
896	1	2	37	4	1	104	6,8	0	2	104717,6328	20373,85938	2963,82959	265	3088,503662	154	4
897	1	2	38	4	0	104	6,8	0	5	102415,8672	22085,28711	3099,901611	260	3056,116455	156	4
898	1	2	1	5	1	105	6,1	0	10	109027,1094	22135,48438	3012,632324	262	2766,618164	155	1
899	1	2	2	5	1	105	6,1	0	17	111143,5859	20761,51563	2529,270752	227	2065,209229	126	1
900	1	2	3	5	1	105	6,1	0	1	108759,4844	21967,9375	3055,162842	262	2715,653564	160	1
901	1	2	4	5	0	105	6,1	0	21	113693,9609	25101,24609	3087,475098	271	2352,859619	154	1
902	1	2	5	5	1	105	6,1	0	22	109946,8984	21645,9043	3043,69165	279	2438,022217	147	1
903	1	2	6	5	0	105	6,1	0	2	104568,2891	19839,10352	2601,54541	227	2058,950195	112	1
904	1	2	7	5	1	105	6,1	0	19	107186,5	21718,0957	2658,576416	229	2487,407715	147	1
905	1	2	8	5	0	105	6,1	0	2	99980,39063	18591,07813	2239,104248	193	1850,096558	112	1
906	1	2	10	5	1	105	6,1	0	16	107876,3125	21965,97266	2846,749268	248	2703,745605	155	1
907	1	2	12	5	1	105	6,1	0	14	108344,1484	21620,22461	2600,989502	233	2526,4375	140	2
908	1	2	13	5	0	105	6,1	0	13	107292,2422	22901,07617	2961,862793	266	2450,778564	156	2
909	1	2	14	5	1	105	6,1	0	6	108072,4844	20642,92188	2840,13501	252	3330,643799	174	2
910	1	2	15	5	0	105	6,1	0	20	109425,3203	21938,56641	2550,205078	230	2496,459717	143	2
911	1	2	16	5	1	105	6,1	0	24	107766,4297	21111,87305	2966,364014	264	3144,638672	179	2
912	1	2	17	5	0	105	6,1	0	7	108770,5234	22492,15234	2756,075684	234	2437,686523	123	2
913	1	2	18	5	1	105	6,1	0	18	108982,0313	20545,45313	2255,167969	196	2222,094971	121	2
914	1	2	19	5	0	105	6,1	0	4	107922,7656	21751,09766	3199,045166	243	1898,805054	109	2
915	1	2	20	5	0	105	6,1	0	10	102073,4609	20140,28906	2883,294434	253	2844,809082	161	3
916	1	2	21	5	1	105	6,1	0	17	108649,9844	22034,92578	2581,802246	231	2755,447021	153	3
917	1	2	22	5	0	105	6,1	0	1	110932,3047	23291,13086	3440,838379	306	2765,376221	151	3
918	1	2	23	5	1	105	6,1	0	21	104868,9063	21666,05664	2735,949463	236	2626,59668	144	3
919	1	2	24	5	0	105	6,1	0	22	97686,26563	19023,9668	2530,307861	233	2694,468018	139	3
920	1	2	25	5	1	105	6,1	0	3	110824,4219	21795,6543	3128,728271	261	3286,556885	179	3
921	1	2	26	5	0	105	6,1	0	19	107065,0156	20917,16992	2997,379639	260	3051,066406	168	3
922	1	2	27	5	1	105	6,1	0	2	113452,5078	24164,87695	3169,387451	267	2481,695801	140	3
923	1	2	28	5	1	105	6,1	0	12	106818,6797	20407,85352	2846,938477	248	2578,224854	137	3
924	1	2	29	5	0	105	6,1	0	16	106580,7969	21241,95508	3270,832275	272	2924,98877	153	4
925	1	2	30	5	1	105	6,1	0	9	108298,25	22037,03516	3157,204834	268	3468,443848	177	4
926	1	2	31	5	0	105	6,1	0	14	101845,4766	20644,19141	2711,996094	236	2452,972168	142	4
927	1	2	32	5	1	105	6,1	0	13	108210,4297	22792,25977	2847,75708	253	2806,243164	166	4
928	1	2	33	5	0	105	6,1	0	6	105796,7422	19970,93164	2722,559082	234	2195,285645	128	4
929	1	2	34	5	1	105	6,1	0	20	110601,3203	24662,25	3036,721191	262	2881,583496	165	4
930	1	2	35	5	0	105	6,1	0	24	103885,6328	20037,51367	2571,905762	231	1997,583496	112	4
931	1	2	36	5	1	105	6,1	0	7	108202,7031	21633,90039	2723,57373	226	2301,370605	129	4
932	1	2	37	5	0	105	6,1	0	18	106000,3516	20328,78516	2455,375977	207	2242,346436	121	4
933	1	2	38	5	1	105	6,1	0	4	106070,4063	21289,54102	2574,780273	227	2999,09082	165	4
972	1	2	1	7	0	107	7,5	0	14	112026,1641	25010,74219	2845,974854	237	2367,341064	123	1
973	1	2	2	7	1	107	7,5	0	13	110004,6563	23118,00781	2644,592773	243	2775,03125	157	1
974	1	2	3	7	0	107	7,5	0	6	115648,5078	26025,50781	2363,468506	214	2280,822998	139	1
975	1	2	4	7	1	107	7,5	0	20	110208,8125	24217,43359	2708,82959	243	2619,108643	143	1
976	1	2	5	7	0	107	7,5	0	24	109236,0859	23040,81641	2809,346924	237	2748,70166	157	1
977	1	2	6	7	1	107	7,5	0	12	109551,2578	24266,57422	2646,104492	246	2832,764648	159	1
978	1	2	7	7	1	107	7,5	0	18	110116,6016	21796,21094	2368,963623	223	2162,658936	133	1
979	1	2	8	7	0	107	7,5	0	4	115136,0156	25589,93945	2548,286621	204	2018,180786	112	1
980	1	2	9	7	1	107	7,5	0	10	111192,4531	24082,19727	2981,095703	251	3056,841553	164	1
981	1	2	10	7	0	107	7,5	0	17	115683,9766	23872,93164	2649,36377	234	2787,317627	155	1
982	1	2	11	7	1	107	7,5	0	1	118150,8047	24976,1875	3130,895996	276	2890,800781	166	2
983	1	2	12	7	0	107	7,5	0	21	115334,8047	23852,59375	3226,929199	286	2244,733154	142	2
984	1	2	13	7	1	107	7,5	0	22	119715,1406	23962,0957	3045,765137	267	2730,753418	151	2
985	1	2	14	7	0	107	7,5	0	3	119567,7578	24917,95898	3131,580078	278	2812,970703	146	2
986	1	2	15	7	1	107	7,5	0	19	114864,4688	24740,78711	2742,46167	241	3000,348633	161	2
987	1	2	16	7	0	107	7,5	0	2	111225,2578	24595,10352	3039,029053	263	2526,98291	132	2
988	1	2	17	7	1	107	7,5	0	5	115763,9844	26920,10352	3234,565918	283	2580,373047	149	2
989	1	2	18	7	0	107	7,5	0	16	113012,6797	23693,8457	2650,520264	237	1701,738892	99	2
990	1	2	19	7	1	107	7,5	0	9	118114,7813	26109,625	3287,730957	294	3987,501221	209	2
991	1	2	20	7	1	107	7,5	0	14	114413,5391	24771,43945	3243,154541	285	2601,928467	140	3
992	1	2	21	7	0	107	7,5	0	13	115411,4922	24179,28516	2966,999756	266	2839,243408	174	3
993	1	2	22	7	1	107	7,5	0	6	117277,6563	26321,38477	3633,821045	295	3281,120117	166	3
994	1	2	23	7	0	107	7,5	0	20	112993,125	24068,04883	2961,201416	253	2808,519287	142	3
995	1	2	24	7	1	107	7,5	0	24	115378,7109	22899,69727	2466,735107	218	2629,334717	149	3
996	1	2	25	7	0	107	7,5	0	12	115520,9141	25535,49805	2739,714111	246	2126,264893	128	3
997	1	2	26	7	0	107	7,5	0	18	119387,1719	25575,52539	2780,883301	258	1928,165039	113	3
998	1	2	27	7	1	107	7,5	0	4	115634,8984	24815,20703	2736,772461	244	2608,524902	146	3
999	1	2	28	7	0	107	7,5	0	10	112241,3906	22800,99805	2719,391357	252	1939,089844	124	3
1000	1	2	29	7	1	107	7,5	0	17	115046,2656	27629,54297	3131,746826	264	2168,843018	137	4
1001	1	2	30	7	0	107	7,5	0	1	119232,5469	26500,0332	3002,789551	270	2373,616943	143	4
1002	1	2	31	7	1	107	7,5	0	21	114311,7734	23307,44141	2702,341064	243	2773,347168	144	4
1003	1	2	32	7	0	107	7,5	0	22	115323,1719	23822,74609	2713,107422	248	2107,612061	128	4
1004	1	2	33	7	1	107	7,5	0	3	115590,2891	25656,39063	3083,868164	262	2926,423096	166	4
1005	1	2	34	7	0	107	7,5	0	19	120984,9375	29324,89063	3627,399414	307	2995,120605	169	4
1006	1	2	35	7	1	107	7,5	0	2	112176,6484	25675,41016	3870,41333	330	3436,218506	199	4
1007	1	2	36	7	0	107	7,5	0	5	116022,875	24711,61719	2880,79541	248	2456,829346	143	4
1008	1	2	37	7	1	107	7,5	0	16	113626,1641	23873,58789	2470,943115	220	2279,052246	130	4
1009	1	2	38	7	0	107	7,5	0	9	115905,2969	23344,07617	2967,986084	244	2624,792969	135	4
1085	1	2	1	12	1	112	6,5	0	22	107057,6641	20734,57813	2897,22583	258	3028,916748	168	1
1086	1	2	2	12	1	112	6,5	0	20	106361,8203	19472,34961	3021,415771	275	3559,854492	181	1
1087	1	2	3	12	1	112	6,5	0	3	104607,625	19982,34766	2670,827393	251	3050,590576	171	1
1088	1	2	4	12	0	112	6,5	0	24	103048,4063	18718,57813	2770,514404	253	2579,628418	160	1
1089	1	2	5	12	1	112	6,5	0	19	104036,6328	18615,38867	2917,637207	254	2569,744141	156	1
1090	1	2	6	12	0	112	6,5	0	7	102044,3438	19631,86523	2786,438721	249	2971,649902	162	1
1091	1	2	7	12	1	112	6,5	0	2	107939,5234	20864,25586	3729,498779	339	3309,967285	192	1
1092	1	2	8	12	0	112	6,5	0	18	101975,5625	20896,99414	2917,899902	271	2617,307129	141	1
1093	1	2	10	12	0	112	6,5	0	4	95815,19531	17569,61719	2541,292969	227	2477,446533	138	1
1094	1	2	11	12	1	112	6,5	0	16	108212,5938	20206,55469	2845,753662	261	2298,118652	140	2
1095	1	2	12	12	0	112	6,5	0	10	104248,0781	18787,70117	2512,98999	226	2421,669922	137	2
1096	1	2	13	12	1	112	6,5	0	9	109226,8672	21961,10156	2873,846191	257	3052,624268	174	2
1097	1	2	14	12	0	112	6,5	0	17	97223,42969	17596,5957	2533,105957	232	2241,875	136	2
1098	1	2	15	12	1	112	6,5	0	14	101551,7891	20147,86719	3166,764404	268	2924,27417	162	2
1099	1	2	16	12	0	112	6,5	0	1	104821,0469	20876,56055	3493,644531	297	4104,255371	216	2
1100	1	2	17	12	1	112	6,5	0	13	103075,0859	20479,4043	2892,378418	264	2547,67041	138	2
1101	1	2	18	12	1	112	6,5	0	21	99156,04688	18553,11719	2551,420654	222	2421,418457	129	2
1102	1	2	19	12	0	112	6,5	0	6	108993,8359	22622,90234	3475,641602	308	2897,247803	182	2
1103	1	2	20	12	0	112	6,5	0	22	109399,9688	21608,17773	2855,931152	265	2596,1875	152	3
1104	1	2	21	12	1	112	6,5	0	20	100477,8203	21741,0918	3583,921875	294	3346,499756	195	3
1105	1	2	22	12	0	112	6,5	0	3	106343,1406	20872,65625	3254,797607	295	3363,835693	172	3
1106	1	2	23	12	1	112	6,5	0	24	107538,0469	20058,17383	2830,099854	265	3279,049316	188	3
1107	1	2	24	12	0	112	6,5	0	19	108697,125	21913,77148	3003,364502	265	2704,646973	162	3
1108	1	2	25	12	1	112	6,5	0	7	104530,2266	21291,24609	3121,013916	284	2676,304688	157	3
1109	1	2	26	12	0	112	6,5	0	2	107524,3828	22809,63477	3428,670654	299	3294,394043	188	3
1110	1	2	27	12	1	112	6,5	0	18	108674,7578	21025,47461	2966,004639	257	2554,931885	144	3
1111	1	2	28	12	0	112	6,5	0	5	103359,5234	19659,98242	2809,949707	244	2567,065918	147	3
1112	1	2	29	12	1	112	6,5	0	4	104113,4375	21155,46484	2899,558594	273	2482,557617	141	4
1113	1	2	30	12	0	112	6,5	0	16	105918,1641	20172,76172	3124,239258	290	3050,47168	186	4
1114	1	2	31	12	1	112	6,5	0	10	105776,9609	19666,15234	2536,103271	228	2007,103271	123	4
1115	1	2	32	12	0	112	6,5	0	9	105028,1719	20429,80859	3002,562256	267	3192,671143	180	4
1116	1	2	33	12	1	112	6,5	0	17	108759,375	20859,45117	2739,040771	251	2225,578125	146	4
1117	1	2	34	12	0	112	6,5	0	14	100016,6328	19480,30078	2627,821289	234	2544,254883	156	4
1118	1	2	36	12	0	112	6,5	0	13	105389,0078	22660,42188	3101,786865	274	2425,523926	140	4
1119	1	2	37	12	0	112	6,5	0	21	104375,2969	20244,76563	2969,510254	267	2772,2229	157	4
1120	1	2	38	12	1	112	6,5	0	6	99327,21875	19060,54688	2665,147705	246	2608,731934	156	4
1121	1	2	1	13	1	113	7	0	24	100927,9609	18117,66211	2332,232666	215	2111,739746	139	1
1122	1	2	2	13	0	113	7	0	7	107231,5938	22817,82813	2753,391846	241	2523,328125	139	1
1123	1	2	3	13	1	113	7	0	18	107694,0703	22231,97266	3367,269287	278	2443,506348	140	1
1124	1	2	4	13	0	113	7	0	4	112601,1172	25409,28906	3838,717285	318	2559,016846	154	1
1125	1	2	5	13	1	113	7	0	10	107906,9375	22551,68945	2664,093994	246	2951,67334	168	1
1126	1	2	6	13	0	113	7	0	17	105755,5859	23351,88477	3593,398438	286	3098,381104	165	1
1127	1	2	7	13	1	113	7	0	1	111297,3984	23581,79492	2934,198975	270	3453,534424	182	1
1128	1	2	8	13	0	113	7	0	21	112842,1016	24348,25195	3367,603027	273	3067,424072	164	1
1129	1	2	9	13	1	113	7	0	22	106969,2813	21931,20117	2431,981689	226	3070,593018	163	1
1130	1	2	10	13	0	113	7	0	3	106986,3594	22585,85156	3113,437012	269	2687,359375	153	1
1131	1	2	11	13	1	113	7	0	19	110151,0781	23938,40039	3516,291992	295	3279,546875	180	2
1132	1	2	12	13	0	113	7	0	2	112109,1406	20111,17969	1975,318726	171	1708,912964	101	2
1133	1	2	13	13	1	113	7	0	5	111416,3906	24945,83398	3304,130859	292	2743,289551	172	2
1134	1	2	14	13	0	113	7	0	16	106753,7734	23287,07617	2856,217285	242	2609,782227	141	2
1135	1	2	15	13	1	113	7	0	9	105927,4375	20963,75781	3273,757324	281	2741,994873	156	2
1136	1	2	16	13	0	113	7	0	14	107249,7969	23998,28516	3098,824219	277	2567,209961	143	2
1137	1	2	17	13	0	113	7	0	12	105260,3281	23560,59766	3459,029053	297	2853,512451	158	2
1138	1	2	18	13	1	113	7	0	6	113149,1719	25233,99805	3860,850342	322	4265,236816	222	2
1139	1	2	19	13	0	113	7	0	20	112069,75	25863,76758	3196,599609	288	3545,022705	188	2
1140	1	2	20	13	0	113	7	0	24	105361,7266	21751,94922	2546,177246	213	2727,509033	148	3
1141	1	2	21	13	1	113	7	0	7	110950,8594	25262,20313	3135,871826	264	2535,401611	137	3
1142	1	2	22	13	0	113	7	0	18	110417,7969	24340,64648	3213,959961	269	3306,510986	166	3
1143	1	2	23	13	1	113	7	0	4	102161,5078	23085,82031	2976,713135	265	3028,140137	171	3
1144	1	2	24	13	0	113	7	0	10	104754,9375	23296,07422	3213,807129	278	2904,741211	168	3
1145	1	2	25	13	1	113	7	0	17	112562,4844	26369,33789	3624,997314	291	3274,255859	174	3
1146	1	2	26	13	0	113	7	0	1	111954,4453	24796,60547	2753,021484	257	3258,93335	177	3
1147	1	2	27	13	1	113	7	0	21	110651,8047	23201,54102	3126,178711	279	3187,228027	170	3
1148	1	2	28	13	0	113	7	0	22	109802,0781	23557,53906	2901,747314	252	2269,335205	142	3
1149	1	2	29	13	1	113	7	0	3	116944,25	27071,51563	3037,472412	266	2638,613037	140	4
1150	1	2	30	13	0	113	7	0	19	118307,3125	27203,76953	3190,294434	282	3070,702637	167	4
1151	1	2	31	13	1	113	7	0	2	112637,6719	23274,07227	2929,798828	273	3305,505859	168	4
1152	1	2	32	13	0	113	7	0	5	109954,5938	24118,65625	3024,939453	254	2783,787842	154	4
1153	1	2	33	13	1	113	7	0	16	107838,4375	22291,85547	2875,301758	251	2986,393799	160	4
1154	1	2	34	13	0	113	7	0	9	116196,0859	24568,58789	3519,233154	300	2847,827393	153	4
1155	1	2	35	13	1	113	7	0	14	111284,5547	22971,65039	3602,42334	311	3128,9375	148	4
1156	1	2	36	13	1	113	7	0	12	112816,875	24900,32617	3202,713623	292	2912,086426	167	4
1157	1	2	37	13	0	113	7	0	6	114152,0781	24722,92188	3044,093506	272	3432,744873	183	4
1158	1	2	38	13	1	113	7	0	20	113206,5078	27200,32813	3406,526611	282	2820,662109	145	4
1718	1	3	1	7	0	207	6,4	0	14	116807,01	23857,4	2444,34	200	2080,34	124	1
1719	1	3	2	7	1	207	6,4	0	22	114560,61	24101,84	2953,3	247	2512,69	145	1
1720	1	3	3	7	0	207	6,4	0	2	114925,34	26907,44	3513,63	297	3054,09	168	1
1721	1	3	4	7	1	207	6,4	0	12	118383,88	26645,4	3240,78	290	2804,95	152	1
1722	1	3	5	7	0	207	6,4	0	18	114853,7	25208,49	2919,17	256	2766,34	147	1
1723	1	3	6	7	1	207	6,4	0	5	110249,48	21929,61	2652,71	228	2635,06	152	1
1724	1	3	7	7	0	207	6,4	0	20	117878,87	26320,08	2883,48	261	2842,63	163	1
1725	1	3	8	7	1	207	6,4	0	11	114489,68	24294,82	3187,25	257	3422,72	175	1
1726	1	3	9	7	0	207	6,4	0	6	118304,81	26141,83	3473,37	289	2519,43	148	1
1727	1	3	10	7	1	207	6,4	0	17	120017,34	28421,48	3673,5	317	3189,89	175	1
1728	1	3	11	7	0	207	6,4	0	21	109003,63	25397,27	3425,33	283	2864,83	154	2
1729	1	3	12	7	1	207	6,4	0	16	120945,33	30163,21	4201,81	342	2972,38	171	2
1730	1	3	13	7	1	207	6,4	0	8	118404,82	27101,66	3599,2	287	2722,27	154	2
1731	1	3	14	7	0	207	6,4	0	10	114497,21	28368,71	3041,87	262	2331,38	136	2
1732	1	3	15	7	1	207	6,4	0	25	119553,08	28689,46	3639,73	308	3005,5	167	2
1733	1	3	16	7	0	207	6,4	0	4	119577,96	27058,21	3354,29	296	2799,26	159	2
1734	1	3	17	7	1	207	6,4	0	3	117157,06	25172,43	3177,71	270	2827,51	146	2
1735	1	3	18	7	0	207	6,4	0	13	116457,2	27870,89	3427,05	284	2446,4	143	2
1736	1	3	19	7	1	207	6,4	0	1	112845,89	25113,51	2992,9	241	2151,98	111	2
1737	1	3	20	7	1	207	6,4	0	14	112361,36	26102,67	3320,26	277	2686,64	142	3
1738	1	3	21	7	0	207	6,4	0	22	109621,08	23512,38	2477,08	225	2015,91	123	3
1739	1	3	22	7	1	207	6,4	0	2	110045,48	24966,03	2837,57	252	1815,89	120	3
1740	1	3	24	7	1	207	6,4	0	18	119011,88	28981,39	3435,87	296	3149,24	190	3
1741	1	3	25	7	0	207	6,4	0	5	121696,1	29787,26	3766,18	319	3270,92	182	3
1742	1	3	26	7	1	207	6,4	0	20	120071,36	28478,2	3284,03	288	3036,29	173	3
1743	1	3	27	7	0	207	6,4	0	11	113802,88	24010,93	2161,72	197	1999,47	118	3
1744	1	3	28	7	1	207	6,4	0	6	115140,02	23348,9	3129,62	268	2607,58	156	3
1745	1	3	29	7	0	207	6,4	0	17	119428,27	27555,13	2816,06	247	1853	115	4
1746	1	3	30	7	1	207	6,4	0	21	113216,47	24250,98	3211,7	267	3026,82	155	4
1747	1	3	31	7	0	207	6,4	0	16	118362,23	24530,31	3474,25	290	3165,76	160	4
1748	1	3	32	7	0	207	6,4	0	8	112269,06	24857,94	2604,88	228	2457,82	151	4
1749	1	3	33	7	1	207	6,4	0	10	115437,08	27734,68	2854,79	255	2743,42	153	4
1750	1	3	34	7	0	207	6,4	0	25	110866,54	21693,52	2621,82	224	1853,81	117	4
1751	1	3	35	7	1	207	6,4	0	4	112132,72	24460,33	3450,54	286	2917,03	156	4
1752	1	3	36	7	0	207	6,4	0	3	114819,35	23436,15	2471,71	226	2221,96	141	4
1753	1	3	37	7	1	207	6,4	0	13	113644,56	25320,89	2867,19	239	2471,82	144	4
1754	1	3	38	7	0	207	6,4	0	1	117271,54	26653,06	2828,71	246	2450,95	135	4
1791	1	3	1	10	0	210	8	0	13	109318,8	22850,56	2988,28	275	2479,95	160	1
1792	1	3	2	10	1	210	8	0	1	103554,2	20009,22	2613,09	241	2127,56	130	1
1793	1	3	3	10	0	210	8	0	14	110459,88	23513,44	3429,23	299	2778,19	158	1
1794	1	3	4	10	1	210	8	0	22	108941,57	23135,15	3480,08	298	2977,59	157	1
1795	1	3	5	10	0	210	8	0	2	112098,98	23576,48	3738,67	329	3431,12	186	1
1796	1	3	6	10	1	210	8	0	12	106360,75	19928,83	2572,97	236	2468,78	151	1
1797	1	3	7	10	0	210	8	0	18	108011,5	22030,58	3192,59	274	2002,12	132	1
1798	1	3	8	10	1	210	8	0	5	108008,86	19183,49	2462,76	225	2345,34	140	1
1799	1	3	9	10	0	210	8	0	20	114907,16	24182,68	3348,35	302	3827,2	212	1
1800	1	3	10	10	1	210	8	0	11	106140,8	20602,57	2294,68	218	2242,98	135	1
1801	1	3	11	10	0	210	8	0	6	114167,45	25013,79	3534,32	304	2932,84	183	2
1802	1	3	12	10	1	210	8	0	17	110929,29	22221,33	3296,97	296	3240,61	196	2
1803	1	3	13	10	0	210	8	0	21	109886,02	22223,66	3318,36	304	3236,88	184	2
1804	1	3	14	10	1	210	8	0	7	110957,08	23365,39	2932,44	273	2316,28	145	2
1805	1	3	15	10	0	210	8	0	8	107304,88	21385,22	3066,09	274	3344,28	179	2
1806	1	3	16	10	1	210	8	0	16	110808,75	23782,02	3733,06	312	3017,83	177	2
1807	1	3	17	10	1	210	8	0	25	109378,45	21484,88	3163,29	298	3110,84	185	2
1808	1	3	18	10	0	210	8	0	4	103040,9	21049,94	3195,53	290	2911,87	176	2
1809	1	3	19	10	1	210	8	0	3	110524,8	21832,93	2705,71	238	2417,39	144	2
1810	1	3	20	10	1	210	8	0	13	109751,8	21885,98	2813,74	246	2720,24	166	3
1811	1	3	21	10	0	210	8	0	1	110303,47	21739,78	2695,01	251	2634,56	157	3
1812	1	3	22	10	1	210	8	0	14	108107,76	22042,27	3389,23	304	3330,24	192	3
1813	1	3	23	10	0	210	8	0	22	113333,64	24013,16	3365,85	302	3620,82	190	3
1814	1	3	24	10	1	210	8	0	2	112702,45	24990,43	3295,66	315	3299,83	194	3
1815	1	3	26	10	1	210	8	0	18	109168,64	22520,74	2834,91	252	2971,61	167	3
1816	1	3	27	10	0	210	8	0	5	112291,34	22902,99	3012,22	276	3403,34	188	3
1817	1	3	28	10	1	210	8	0	20	112316,79	23663,69	3534,15	300	3420,1	199	3
1818	1	3	29	10	0	210	8	0	11	108380,95	23373,34	3420,19	304	2911,05	162	4
1819	1	3	30	10	1	210	8	0	6	110563,89	21599,52	2876,98	259	3123,73	182	4
1820	1	3	31	10	0	210	8	0	17	108393,62	23370,31	3129,89	278	3107,53	181	4
1821	1	3	32	10	1	210	8	0	21	106189,23	19366,51	2714,49	233	1913,2	123	4
1822	1	3	33	10	0	210	8	0	7	112730,16	22862,83	3169,06	287	3158,97	179	4
1823	1	3	34	10	1	210	8	0	8	105749,6	20339,42	2209,73	208	2360,83	129	4
1824	1	3	35	10	0	210	8	0	16	110975,04	23918	3756,82	330	3640,89	208	4
1825	1	3	36	10	0	210	8	0	25	104344,02	20627,65	2929,8	274	3403,63	187	4
1826	1	3	37	10	1	210	8	0	4	109937,07	22934,26	3049,73	284	3121,74	190	4
1827	1	3	38	10	0	210	8	0	3	108306,54	20798,01	3289,74	287	3118,56	170	4
1828	1	3	1	11	1	211	7	0	18	106929,54	19712,55	3004,28	254	3151,56	158	1
1829	1	3	2	11	1	211	7	0	5	102228,52	18185,25	2366,16	212	2320,1	132	1
1830	1	3	3	11	0	211	7	0	20	112462,05	21047,74	2538,51	225	2496,83	146	1
1831	1	3	4	11	1	211	7	0	16	105164,63	20457,63	2351,28	219	2402,66	135	1
1832	1	3	5	11	1	211	7	0	6	110952,23	20761,18	2984,98	241	2584,97	133	1
1833	1	3	6	11	0	211	7	0	17	106761,88	19656,62	2524,7	218	2948,33	162	1
1834	1	3	7	11	1	211	7	0	21	102196,38	17889,04	2440,44	204	2458,61	142	1
1835	1	3	8	11	0	211	7	0	7	111923,44	22172,71	3319,45	278	3621,4	187	1
1836	1	3	9	11	1	211	7	0	8	102890,9	16092,74	2077,75	196	2360,57	129	1
1837	1	3	10	11	0	211	7	0	10	108175,34	20925,48	2354,24	215	2064,72	132	1
1838	1	3	11	11	1	211	7	0	25	104928,02	20082,4	2848,79	241	2678,46	155	2
1839	1	3	12	11	0	211	7	0	4	106256,59	21416,14	2960,94	267	2876,36	153	2
1840	1	3	13	11	1	211	7	0	3	107831,22	22198,85	2749,59	240	3347,07	170	2
1841	1	3	14	11	0	211	7	0	13	110496,92	21752,65	2687,55	233	3023,44	161	2
1842	1	3	15	11	1	211	7	0	1	108016,93	21815,61	3128,59	271	2868,65	157	2
1843	1	3	16	11	0	211	7	0	14	106952,7	21958,72	3578,78	299	3512,8	176	2
1844	1	3	17	11	1	211	7	0	22	104181,54	20960,88	2823,65	246	2874,87	152	2
1845	1	3	18	11	0	211	7	0	2	110667,3	21864,59	3209,76	276	3371,66	188	2
1846	1	3	19	11	1	211	7	0	12	112488,39	25348,38	3134,8	300	3244,12	185	2
1847	1	3	20	11	0	211	7	0	18	110729,22	24039,38	2930,14	266	2987,83	172	3
1848	1	3	21	11	0	211	7	0	5	106458,61	22257,38	3260,36	278	3105,72	166	3
1849	1	3	22	11	1	211	7	0	20	114233,96	24849,98	3214	273	4126,74	199	3
1850	1	3	23	11	0	211	7	0	16	109162,13	22732,43	2841,68	242	2649,94	143	3
1851	1	3	24	11	0	211	7	0	6	112170,97	25010,24	3094,95	270	3157,78	167	3
1852	1	3	25	11	1	211	7	0	17	111680,38	25109,15	3312,2	285	2825,88	147	3
1853	1	3	26	11	0	211	7	0	21	102833,83	21619,68	2918,39	245	2630,78	149	3
1854	1	3	27	11	1	211	7	0	7	110618,44	22233,78	2489,28	227	2288,94	131	3
1855	1	3	28	11	0	211	7	0	8	107268,44	23175,77	3191,36	286	3473,01	171	3
1856	1	3	29	11	1	211	7	0	10	111853,88	25760,4	3164,41	276	3440,9	184	4
1857	1	3	30	11	0	211	7	0	25	105141,26	22513,49	2577,03	236	3201,96	167	4
1858	1	3	31	11	1	211	7	0	4	107574,48	22537,79	3379,91	289	3399,24	174	4
1859	1	3	32	11	0	211	7	0	3	108248,28	23855,49	2824,58	232	3022,61	156	4
1860	1	3	33	11	1	211	7	0	13	121088,12	27595,13	3959,14	324	3274,73	187	4
1861	1	3	34	11	0	211	7	0	1	112313,27	24590,42	3176,53	273	3508,6	174	4
1862	1	3	35	11	1	211	7	0	14	113558,73	25204,21	4002,41	302	3735,34	187	4
1863	1	3	36	11	0	211	7	0	22	109812,29	24030,31	3138,91	276	2952,64	155	4
1864	1	3	37	11	1	211	7	0	2	109054,59	23900,9	3108,79	262	3523,42	189	4
1865	1	3	38	11	0	211	7	0	12	107391,87	22872,25	3009,77	260	3085,78	167	4
1866	1	3	2	12	0	212	6	0	17	107686,49	22259,86	2924,17	242	2080,09	136	1
1867	1	3	4	12	0	212	6	0	7	108640,13	21633,68	2709,46	237	2563,16	141	1
1868	1	3	6	12	0	212	6	0	10	108983,16	19657,91	2857,69	249	2496,1	140	1
1869	1	3	8	12	0	212	6	0	4	100663,73	18214,89	2691,21	230	2245,77	131	1
1870	1	3	10	12	0	212	6	0	13	104117,26	20502,52	2574,73	255	2805,89	144	1
1871	1	3	12	12	0	212	6	0	14	109394,77	20347,26	2773,5	258	2407,04	151	2
1872	1	3	14	12	0	212	6	0	2	113223,95	22175,95	2797,87	250	3087,64	159	2
1873	1	3	15	12	0	212	6	0	16	109332,46	22310,91	3014,4	278	3144,3	171	2
1874	1	3	17	12	0	212	6	0	5	110939,29	22729,58	3085,38	277	3006,54	167	2
1875	1	3	19	12	0	212	6	0	11	104786,52	20321,82	2772,03	252	2409,57	137	2
1876	1	3	20	12	0	212	6	0	6	109533,15	22037,33	2555,61	220	2545,51	143	3
1877	1	3	22	12	0	212	6	0	21	107724,91	21324,28	2538,41	226	2238,3	113	3
1878	1	3	24	12	0	212	6	0	8	105918,79	20626,16	2754,26	253	2593,95	160	3
1879	1	3	26	12	0	212	6	0	25	110868,23	23181,15	3343,53	288	3278,97	179	3
1880	1	3	28	12	0	212	6	0	3	106679,52	19823,33	2564,09	236	2104,75	126	3
1881	1	3	30	12	0	212	6	0	1	109730,56	22972,14	3019,48	264	2838,66	164	4
1882	1	3	32	12	0	212	6	0	22	106694,58	19965,61	2586,23	235	2254,67	120	4
1883	1	3	35	12	0	212	6	0	18	109264,34	23549,29	2960,66	256	3030,34	158	4
1884	1	3	36	12	1	212	6	0	5	106462,3	22914,03	2617,58	216	2720,3	147	4
1885	1	3	37	12	0	212	6	0	20	109191,91	23682,49	3278,49	273	3110,78	168	4
1886	1	3	38	12	1	212	6	0	11	102827,9	20093,07	2709,99	234	3074,79	161	4
1924	1	3	1	14	1	214	5,5	0	7	110475,78	20699,77	2396,19	224	2418,78	138	1
1925	1	3	2	14	0	214	5,5	0	8	106222,22	21568,34	2888,84	255	2828,97	151	1
1926	1	3	3	14	1	214	5,5	0	10	111498,66	21735,63	3137,98	270	2429,59	149	1
1927	1	3	4	14	0	214	5,5	0	25	108065,87	21698,99	2835,51	266	2640,61	150	1
1928	1	3	5	14	1	214	5,5	0	4	107564,48	21484,27	2698,87	248	2407,79	144	1
1929	1	3	6	14	0	214	5,5	0	3	108485,55	22617,52	3083,38	250	2331,76	131	1
1930	1	3	7	14	1	214	5,5	0	13	104064,03	19047,07	2247,99	202	3108,42	160	1
1931	1	3	8	14	0	214	5,5	0	1	102950,1	20582,87	2545,87	237	2546,63	147	1
1932	1	3	9	14	0	214	5,5	0	16	102077,13	20614,8	2966,19	264	3670,91	195	1
1933	1	3	10	14	1	214	5,5	0	22	108313,41	21870,67	2606,32	242	2206,26	129	1
1934	1	3	11	14	0	214	5,5	0	2	112907,66	24539,48	3424,21	297	3073,51	178	2
1935	1	3	12	14	1	214	5,5	0	12	110985,2	22398,62	2761,45	261	2079,29	134	2
1936	1	3	13	14	0	214	5,5	0	18	112600,45	26118,59	3316,2	301	3397,44	191	2
1937	1	3	14	14	1	214	5,5	0	5	112474,7	23411,34	3238,03	274	2533,32	147	2
1938	1	3	15	14	0	214	5,5	0	20	107780,74	21754,57	3092,34	271	3349,5	170	2
1939	1	3	16	14	1	214	5,5	0	11	106165,73	22600,5	3656,71	309	3692,38	192	2
1940	1	3	17	14	0	214	5,5	0	6	114892,57	26822,81	3188,94	276	2553,14	159	2
1941	1	3	18	14	1	214	5,5	0	17	111072,2	25637,17	3196,25	269	2565,58	138	2
1942	1	3	19	14	0	214	5,5	0	21	110815,13	25229,85	2989,33	270	2324,32	125	2
1943	1	3	20	14	0	214	5,5	0	7	113020,02	24975,15	3348,87	297	3013,51	162	3
1944	1	3	21	14	1	214	5,5	0	8	116319,25	25484,03	3095,78	265	2934,31	155	3
1945	1	3	22	14	0	214	5,5	0	10	107857,27	22431,85	2938,59	259	3134,78	172	3
1946	1	3	23	14	1	214	5,5	0	25	109612,41	23517,79	3241,81	265	3284,53	161	3
1947	1	3	24	14	0	214	5,5	0	4	108101,82	24316,55	3266,43	291	3968,38	190	3
1948	1	3	25	14	1	214	5,5	0	3	110854,48	24861,43	2829,53	251	2893,22	146	3
1949	1	3	26	14	0	214	5,5	0	13	115890,55	25741	3023,94	271	2771,36	143	3
1950	1	3	27	14	1	214	5,5	0	1	113996,95	25077,91	2980,6	268	2614,54	162	3
1951	1	3	28	14	1	214	5,5	0	16	111609,26	23249,8	3231,53	275	2863,13	155	3
1952	1	3	29	14	0	214	5,5	0	22	113088,91	24449,13	2977,94	261	2350,02	139	4
1953	1	3	30	14	1	214	5,5	0	2	114740,52	24369,1	3361,42	297	3280,19	168	4
1954	1	3	32	14	1	214	5,5	0	18	109240,66	24798,37	3149,16	277	2539,36	138	4
1955	1	3	33	14	0	214	5,5	0	5	114386,55	25271,78	3595,6	296	3107,2	160	4
1956	1	3	34	14	1	214	5,5	0	20	112129,42	20914,76	2470,89	222	2264,53	135	4
1957	1	3	35	14	0	214	5,5	0	11	113732,6	27147,64	3496,08	295	3300,08	171	4
1958	1	3	36	14	1	214	5,5	0	6	111667,92	23538,12	3474,9	290	3187,21	174	4
1959	1	3	37	14	0	214	5,5	0	17	103989,2	20199,79	2737,86	232	2565,84	138	4
1960	1	3	38	14	1	214	5,5	0	21	108596,33	21368,18	3074,26	269	3088,93	176	4
2071	1	3	1	20	0	220	6,3	0	5	101154,27	19399,35	2923,47	249	2987,45	161	1
2072	1	3	2	20	1	220	6,3	0	16	103612,36	20213,08	2757,83	230	3437,08	186	1
2073	1	3	3	20	1	220	6,3	0	11	109571,3	20263,59	2391,99	219	2985,08	154	1
2074	1	3	4	20	0	220	6,3	0	6	111879,04	22504,95	3902,91	336	4234,54	212	1
2075	1	3	5	20	1	220	6,3	0	17	111104,49	23099,04	3481,05	297	3314,61	191	1
2076	1	3	6	20	0	220	6,3	0	21	106989,8	20092,42	3011,63	259	2901,36	157	1
2077	1	3	7	20	1	220	6,3	0	7	108693,12	20408,57	3046,06	274	3295,12	163	1
2078	1	3	8	20	0	220	6,3	0	8	100238,43	18239,1	2749,1	234	2939,91	155	1
2079	1	3	9	20	1	220	6,3	0	10	111827,84	23226,01	3048,26	277	3971,18	206	1
2080	1	3	10	20	0	220	6,3	0	25	103364,38	20878,49	3149,29	281	3197,45	177	1
2081	1	3	11	20	1	220	6,3	0	4	108360,11	21609,68	3355,41	304	2877,22	166	2
2082	1	3	12	20	0	220	6,3	0	3	104736,33	19698,99	2571,43	231	2874,6	159	2
2083	1	3	13	20	1	220	6,3	0	13	109221,61	21638,51	3099,47	281	3115,62	183	2
2084	1	3	14	20	0	220	6,3	0	1	106492,61	21873,59	2904,3	255	2436,71	154	2
2085	1	3	15	20	1	220	6,3	0	14	110706,97	21835,81	3432,54	292	3810,81	178	2
2086	1	3	16	20	0	220	6,3	0	22	114031,88	24064,92	2964,73	260	3230,76	169	2
2087	1	3	17	20	1	220	6,3	0	2	99440,28	19456,71	2640,76	251	2776,18	167	2
2088	1	3	19	20	1	220	6,3	0	18	109361,85	22639,03	3215,39	275	2914,7	162	2
2089	1	3	20	20	1	220	6,3	0	5	101966,16	17504,82	2844,85	242	2800,18	155	3
2090	1	3	21	20	0	220	6,3	0	16	104516,16	20801,7	3173,96	277	2745,77	162	3
2091	1	3	22	20	0	220	6,3	0	11	104177,24	20424,49	2885,24	263	3557,19	181	3
2092	1	3	23	20	1	220	6,3	0	6	111633,57	23376,1	3551,63	321	3649,72	203	3
2093	1	3	24	20	0	220	6,3	0	17	109321,7	23387,13	3138,12	285	3466,66	197	3
2094	1	3	25	20	1	220	6,3	0	21	108739,88	21098,53	3271,91	294	4091,47	198	3
2095	1	3	26	20	0	220	6,3	0	7	110760,59	22193,53	3333,05	289	2975,88	170	3
2096	1	3	27	20	1	220	6,3	0	8	104307,39	18788,43	2425,51	215	2388,35	138	3
2097	1	3	28	20	0	220	6,3	0	10	103126,49	18980,3	2909,61	251	2944,13	174	3
2098	1	3	29	20	1	220	6,3	0	25	107411,1	23356,99	3388,19	276	2985,92	155	4
2099	1	3	30	20	0	220	6,3	0	4	106821,71	20838,95	3147,06	268	3704,6	197	4
2100	1	3	31	20	1	220	6,3	0	3	104094,59	20037,75	2887,25	254	2606,81	148	4
2101	1	3	32	20	0	220	6,3	0	13	110143,25	20656,14	3430,61	299	3343,78	164	4
2102	1	3	33	20	1	220	6,3	0	1	109456,7	22338,81	3306,67	295	3294,06	174	4
2103	1	3	34	20	0	220	6,3	0	14	111431,99	21533,54	2910,49	254	2766,74	159	4
2104	1	3	35	20	1	220	6,3	0	22	113076,22	23023,05	2948,86	262	2843,01	159	4
2105	1	3	36	20	0	220	6,3	0	2	107065,42	21455,41	3035,7	261	2789,22	164	4
2106	1	3	37	20	1	220	6,3	0	12	108196,33	23060,1	3312,02	277	3251,88	184	4
2107	1	3	38	20	0	220	6,3	0	18	106279,95	21463,2	3053,86	268	2969,81	165	4
2108	1	3	1	21	0	221	6,6	0	22	106477,36	19636,73	2502,67	235	2581,11	142	1
2109	1	3	2	21	1	221	6,6	0	2	105454,94	18970,77	2557,31	243	2697,3	130	1
2110	1	3	4	21	1	221	6,6	0	18	108062,61	22362,8	2801,9	253	2931,76	166	1
2111	1	3	5	21	0	221	6,6	0	5	111206,75	22827,01	3000,52	279	3144,77	173	1
2112	1	3	6	21	1	221	6,6	0	20	106874,2	20452,77	2830,77	244	2537,71	145	1
2113	1	3	7	21	0	221	6,6	0	11	106196,41	20150,44	2444,05	231	2558,33	144	1
2114	1	3	8	21	1	221	6,6	0	6	108044,63	20363,73	2741,04	243	2746,66	139	1
2115	1	3	9	21	0	221	6,6	0	17	104417,66	18994,48	2271,84	197	2989,85	158	1
2116	1	3	10	21	1	221	6,6	0	16	112427,78	24280,64	3625,28	311	3769,03	206	1
2117	1	3	11	21	1	221	6,6	0	7	113245,46	25210,26	3335,46	300	2956,62	162	2
2118	1	3	12	21	0	221	6,6	0	8	104684,83	21354,59	2961,58	257	2544,4	142	2
2119	1	3	13	21	1	221	6,6	0	10	107554,17	24283,32	3393,47	281	3684,01	198	2
2120	1	3	14	21	0	221	6,6	0	25	113466,62	24654,76	3169,06	284	3173,34	178	2
2121	1	3	15	21	1	221	6,6	0	4	107928,32	21523,73	3040,15	262	3324,56	172	2
2122	1	3	16	21	0	221	6,6	0	3	111447,49	24244,54	3264,57	285	2441,11	152	2
2123	1	3	17	21	1	221	6,6	0	13	112964,73	25073,77	3962,11	339	3504,03	195	2
2124	1	3	18	21	0	221	6,6	0	1	108773,91	23861,36	3274,43	286	2457,11	141	2
2125	1	3	19	21	1	221	6,6	0	14	109014,2	23397,38	3276,24	281	2682	147	2
2126	1	3	20	21	1	221	6,6	0	22	101377,38	19914,36	2896	266	3037,87	167	3
2127	1	3	21	21	0	221	6,6	0	2	112870	21324,16	2500,35	231	2726,42	150	3
2128	1	3	22	21	1	221	6,6	0	12	112523,48	24404,64	2840,22	242	2687,98	148	3
2129	1	3	23	21	0	221	6,6	0	18	110179,77	23495,13	2892,42	256	2492,46	139	3
2130	1	3	24	21	1	221	6,6	0	5	109978,1	23728,9	3132,91	264	2799,45	151	3
2131	1	3	25	21	0	221	6,6	0	20	109968,29	23702,91	3169,25	276	3469,61	184	3
2132	1	3	26	21	1	221	6,6	0	11	104807,66	21896,98	2959,2	248	2142,5	127	3
2133	1	3	27	21	0	221	6,6	0	6	119285,08	27859,76	3428,18	293	3208,26	180	3
2134	1	3	28	21	1	221	6,6	0	17	108527,7	23377,9	3290,09	285	3154,4	177	3
2135	1	3	29	21	0	221	6,6	0	16	111578,33	26459,66	3269,44	287	2608,05	160	4
2136	1	3	30	21	0	221	6,6	0	7	108465,91	21746,26	2367,78	223	2888,59	157	4
2137	1	3	31	21	1	221	6,6	0	8	102406,29	19997,41	2718,18	238	3067,88	154	4
2138	1	3	32	21	0	221	6,6	0	10	108071,94	21364,14	2969,12	256	2271,98	135	4
2139	1	3	33	21	1	221	6,6	0	25	105713,74	20784,07	2776,37	246	3482,21	164	4
2140	1	3	34	21	0	221	6,6	0	4	106667,25	21700,37	3188,91	290	2538,27	146	4
2141	1	3	35	21	1	221	6,6	0	3	104710,46	21071,87	3333,81	293	2767,69	156	4
2142	1	3	36	21	0	221	6,6	0	13	105900,06	19281,6	2504,37	221	2595,57	142	4
2143	1	3	37	21	1	221	6,6	0	1	103737,49	20752	2845,16	242	2786,08	156	4
2144	1	3	38	21	0	221	6,6	0	12	107736,35	21713,84	3034,98	276	2916,55	173	4
2218	1	4	1	1	1	301	7,1	0	22	111087,5391	22935,32617	3432,052979	296	3764,79248	204	1
2219	1	4	2	1	1	301	7,1	0	26	108688,1016	21780,58203	3385,756836	294	3499,822998	191	1
2220	1	4	3	1	0	301	7,1	0	15	112403,875	23825,87305	3704,929443	318	3462,184082	193	1
2221	1	4	4	1	1	301	7,1	0	20	111537,6328	24278,5	3517,586426	311	3361,887695	186	1
2222	1	4	5	1	0	301	7,1	0	17	106888,3281	21608,54492	3376,728027	298	2816,323486	162	1
2223	1	4	6	1	1	301	7,1	0	18	112948,3281	24300,49414	3229,594238	285	3739,947754	196	1
2224	1	4	7	1	0	301	7,1	0	2	108803,3906	21805,30664	3319,592285	315	3578,439941	188	1
2225	1	4	8	1	1	301	7,1	0	6	108573,4922	22229,01172	3299,776367	277	2690,81543	167	1
2226	1	4	9	1	0	301	7,1	0	10	104932,5313	20848,52539	2871,650879	267	2488,794434	154	1
2227	1	4	10	1	1	301	7,1	0	16	109680,2344	24333,26367	3867,614014	333	3890,424316	222	1
2228	1	4	11	1	0	301	7,1	0	7	110116,9453	26133,00586	3969,30127	334	4370,340332	226	2
2229	1	4	12	1	0	301	7,1	0	3	108411,4688	22169,41406	3654,179199	329	3211,334473	179	2
2230	1	4	13	1	1	301	7,1	0	8	109902,2734	24095,52344	3380,770508	294	3519,968018	189	2
2231	1	4	14	1	0	301	7,1	0	11	103498,5234	22718,54102	3873,767578	334	4121,138672	214	2
2232	1	4	15	1	1	301	7,1	0	25	110267,9609	23127,11328	3312,201416	286	3028,482178	165	2
2233	1	4	16	1	0	301	7,1	0	21	111825,4141	24297,35938	3228,982422	286	3846,072021	204	2
2234	1	4	17	1	1	301	7,1	0	27	109134,7188	22439,26758	3151,269287	278	3173,859863	190	2
2235	1	4	18	1	0	301	7,1	0	12	112028,2266	24604,70313	3472,481934	309	3489,938232	185	2
2236	1	4	19	1	1	301	7,1	0	14	107034,8281	22262,94531	3524,862549	301	3237,177002	169	2
2237	1	4	20	1	0	301	7,1	0	18	109211,8594	23311,21484	3631,270996	315	2777,004639	159	3
2238	1	4	21	1	1	301	7,1	0	17	106049,4375	22083,33594	3477,454102	312	3646,47998	195	3
2239	1	4	22	1	0	301	7,1	0	6	104147,7578	21251,74609	3357,245361	272	3077,833008	160	3
2240	1	4	23	1	1	301	7,1	0	2	107719,1641	22787,79688	3198,049316	304	3540,1875	192	3
2241	1	4	24	1	0	301	7,1	0	26	109059,9453	23965,45313	3862,197998	323	3701,799561	199	3
2242	1	4	25	1	1	301	7,1	0	10	109041,3594	23427,84961	3859,253662	329	3534,412598	206	3
2243	1	4	26	1	0	301	7,1	0	16	111340,9766	24079,94141	3706,51123	331	3173,08667	181	3
2244	1	4	27	1	1	301	7,1	0	7	110237,6641	24497,86523	4051,4021	352	3244,899658	202	3
2245	1	4	28	1	1	301	7,1	0	3	105931	21155,61914	3413,296631	302	3401,535645	180	3
2246	1	4	29	1	0	301	7,1	0	25	114212,8984	27457,61914	4168,57666	361	3732,022461	211	4
2247	1	4	31	1	0	301	7,1	0	8	102714,6797	20355,29297	2758,871338	238	2565,752197	144	4
2248	1	4	32	1	1	301	7,1	0	15	100904,0078	19624,2207	3089,916748	267	3544,73999	183	4
2249	1	4	33	1	0	301	7,1	0	20	105803,3594	23992,36523	3645,918457	310	3301,679199	183	4
2250	1	4	34	1	0	301	7,1	0	22	109423,1875	22993,33594	3015,807129	259	2435,968262	151	4
2251	1	4	35	1	1	301	7,1	0	21	103791,6016	20506,5293	3364,162109	296	3768,724121	208	4
2252	1	4	36	1	0	301	7,1	0	27	97939,64844	20256,69531	2796,91333	244	2663,866455	164	4
2253	1	4	37	1	1	301	7,1	0	12	105530,5156	22795,47266	3332,171143	295	3065,7771	175	4
2254	1	4	38	1	0	301	7,1	0	14	105204,0234	20757,54688	2841,867676	254	2245,562256	142	4
2330	1	4	1	6	0	306	6,9	0	18	113850,2266	23925,25977	2884,907227	255	2869,036621	164	1
2331	1	4	2	6	0	306	6,9	0	11	116984,5234	24813,95117	2975,170898	256	2703,55957	148	1
2332	1	4	3	6	0	306	6,9	0	10	107001,1016	22306,06641	3003,746094	272	2688,113525	152	1
2333	1	4	4	6	1	306	6,9	0	2	112464,7891	21214,65625	2234,898682	205	2430,845459	131	1
2334	1	4	5	6	0	306	6,9	0	26	104651,7891	21595,41602	3078,658447	271	2557,716797	135	1
2335	1	4	6	6	1	306	6,9	0	15	114510,0625	26427,84961	2749,35498	256	3540,703125	166	1
2336	1	4	7	6	1	306	6,9	0	16	111232,5313	23046,08984	2768,877441	254	2993,038086	149	1
2337	1	4	8	6	0	306	6,9	0	1	113171,1719	22619,94336	3215,109131	272	2242,314209	135	1
2338	1	4	9	6	1	306	6,9	0	25	112274,6641	23895,99414	3224,860596	283	3238,719482	176	1
2339	1	4	10	6	0	306	6,9	0	3	116385,4141	26934,37305	3051,850342	281	2259,242432	133	1
2340	1	4	11	6	1	306	6,9	0	14	112940,6406	24656,40234	3549,29541	293	3763,547852	178	2
2341	1	4	12	6	0	306	6,9	0	11	111322,0859	23265,125	2869,776611	260	2871,14624	144	2
2342	1	4	13	6	1	306	6,9	0	12	112965,5	25188,91797	2779,45459	258	3348,640381	177	2
2343	1	4	15	6	1	306	6,9	0	27	115091,7031	25132,97852	3323,030518	285	3226,773438	159	2
2344	1	4	16	6	0	306	6,9	0	8	105637,8594	21706,36523	2492,239014	216	2592,939941	140	2
2345	1	4	17	6	1	306	6,9	0	21	111148,9688	22672,91797	3051,91748	262	3244,194824	162	2
2346	1	4	18	6	0	306	6,9	0	20	116281,2734	26379,24414	2796,794678	247	2979,894775	153	2
2347	1	4	19	6	1	306	6,9	0	7	109669,7813	25163,2793	3004,801758	264	2285,022461	123	2
2348	1	4	20	6	0	306	6,9	0	15	105831,4375	20756,81836	2605,795898	247	2771,992432	168	3
2349	1	4	21	6	1	306	6,9	0	26	112738,9766	22644,78711	2917,067139	263	2854,628662	153	3
2350	1	4	22	6	1	306	6,9	0	1	106766,2578	22559,83984	2981,914063	250	3375,937744	167	3
2351	1	4	23	6	0	306	6,9	0	16	110856,2031	24396,0957	3073,612793	266	3145,390869	160	3
2352	1	4	24	6	1	306	6,9	0	22	108668,3594	23764,99414	3209,308594	286	3250,29541	175	3
2353	1	4	25	6	0	306	6,9	0	25	112766,6797	26638,13672	3992,786621	329	3037,253906	164	3
2354	1	4	26	6	1	306	6,9	0	3	110580,0938	23333,92383	2734,922852	246	2325,538574	133	3
2355	1	4	27	6	0	306	6,9	0	14	111741,8438	24975,28516	3294,242432	302	3334,678711	168	3
2356	1	4	28	6	1	306	6,9	0	11	108698,4688	24711,35938	3524,887939	302	3880,377197	182	3
2357	1	4	29	6	0	306	6,9	0	27	109121,3359	21540,76563	3175,274658	271	3562,845947	172	4
2358	1	4	31	6	0	306	6,9	0	12	103523,6172	22691,33203	2698,193604	243	2886,706787	152	4
2359	1	4	32	6	1	306	6,9	0	10	116209,6797	26688,16602	3770,411133	322	2852,483643	176	4
2360	1	4	33	6	0	306	6,9	0	2	115193,1406	26701,94922	3389,622314	309	2651,171875	153	4
2361	1	4	34	6	1	306	6,9	0	18	112451,8125	24698,42578	3316,853516	274	2867,797363	152	4
2362	1	4	35	6	1	306	6,9	0	8	115889,6563	25054,47461	3200,459229	285	3205,719971	164	4
2363	1	4	36	6	0	306	6,9	0	21	114988,9922	25477,8418	2737,354492	246	2960,938965	154	4
2364	1	4	37	6	1	306	6,9	0	20	115962,8203	27456,32031	3308,898193	289	3377,533203	171	4
2365	1	4	38	6	0	306	6,9	0	7	107134,3359	23801,46875	2823,461426	257	3238,975098	176	4
2478	1	4	1	11	0	311	5,1	0	17	110218,5	22729,63477	2876,452393	260	2613,630127	145	1
2479	1	4	2	11	1	311	5,1	0	12	111746,3047	24066,58594	2931,310303	269	2827,519043	151	1
2480	1	4	3	11	1	311	5,1	0	16	104832,6797	20192,12891	2845,577393	230	2512,394287	127	1
2481	1	4	4	11	0	311	5,1	0	7	104990,3359	20933,14063	2437,620117	225	2246,789307	135	1
2482	1	4	5	11	1	311	5,1	0	14	102974,5938	18778,04688	2571,586182	216	2786,095215	142	1
2483	1	4	6	11	0	311	5,1	0	27	102294,7656	20514,42969	2555,42627	207	2097,942139	123	1
2484	1	4	7	11	1	311	5,1	0	21	101978,1484	19253,0918	2734,760742	241	3193,58252	183	1
2485	1	4	8	11	0	311	5,1	0	8	102239,0859	19586,30078	2851,300537	242	3175,79541	158	1
2486	1	4	9	11	0	311	5,1	0	20	108009,7188	21598,22266	2774,325928	247	2903,682617	157	1
2487	1	4	10	11	1	311	5,1	0	22	112747,5703	23275,53125	2997,235596	266	3562,842285	189	1
2488	1	4	11	11	0	311	5,1	0	18	109392,2422	22761,59961	3222,164063	268	3136,906006	177	2
2489	1	4	12	11	1	311	5,1	0	6	108563,0078	22137,49414	2817,086914	263	2801,47876	143	2
2490	1	4	13	11	0	311	5,1	0	26	103458,9297	22367,98828	2706,852539	242	2199,895996	136	2
2491	1	4	14	11	1	311	5,1	0	1	106552,0078	22730,35742	3463,792725	299	3647,621338	194	2
2492	1	4	15	11	0	311	5,1	0	10	103077,1953	22175,40234	2756,681641	240	2774,931396	148	2
2493	1	4	16	11	1	311	5,1	0	2	101146,1406	22075,25195	3188,141846	277	3501,339355	175	2
2494	1	4	18	11	1	311	5,1	0	25	105232,5469	22651,03906	3357,568604	283	3667,386963	187	2
2495	1	4	19	11	0	311	5,1	0	3	106367,4453	22204,30078	2933,375732	249	3292,837158	181	2
2496	1	4	20	11	1	311	5,1	0	27	104662,7891	21046,75586	3028,328613	275	3433,129395	178	3
2497	1	4	21	11	0	311	5,1	0	14	103772,7188	22437,54492	3145,842041	250	3211,628174	156	3
2498	1	4	22	11	1	311	5,1	0	8	107961,2188	22690,81641	2877,279785	266	2820,278564	148	3
2499	1	4	23	11	0	311	5,1	0	21	103197,3281	22501,61523	2583,366943	228	2835,543213	154	3
2500	1	4	24	11	0	311	5,1	0	12	105894,8594	22672,00391	3084,176514	271	3098,146973	172	3
2501	1	4	25	11	1	311	5,1	0	20	109916,5078	24001,48828	3280,008301	289	3301,782959	175	3
2502	1	4	26	11	0	311	5,1	0	22	109167,375	22768,62695	2839,825195	250	2724,536133	155	3
2503	1	4	27	11	1	311	5,1	0	18	107506,9297	22483,40625	2838,35791	249	2911,866211	170	3
2504	1	4	28	11	0	311	5,1	0	6	111391,9688	25320,60742	3287,226318	283	3563,643799	183	3
2505	1	4	29	11	1	311	5,1	0	10	108380,5781	23724,45313	3435,217529	291	3665,892822	182	4
2506	1	4	31	11	1	311	5,1	0	26	107368,9844	22780,06445	3649,280518	316	3365,437744	177	4
2507	1	4	32	11	0	311	5,1	0	16	111942,125	25295,22461	3301,58252	285	3621,662598	187	4
2508	1	4	33	11	1	311	5,1	0	7	110063,2656	24424,76172	3115,859863	264	3533,69458	170	4
2509	1	4	34	11	1	311	5,1	0	17	103732,9609	21171,09375	2942,928223	267	3331,300049	183	4
2510	1	4	35	11	0	311	5,1	0	2	113527,7266	25717,92383	3414,296387	309	2927,47583	154	4
2511	1	4	36	11	1	311	5,1	0	15	102677,3438	20916,35156	3196,945557	264	3854,973389	186	4
2512	1	4	37	11	0	311	5,1	0	25	108331,1406	22276,03906	2953,905762	256	2323,387695	132	4
2513	1	4	38	11	1	311	5,1	0	3	106370,7109	21866,35547	2986,292969	257	2928,959229	153	4
2551	1	4	1	14	0	314	7,2	0	15	111660,8203	22422,3125	3050,973389	273	2790,296387	168	1
2552	1	4	2	14	1	314	7,2	0	18	109112,6094	21404,16797	3116,501709	271	2837,423096	160	1
2553	1	4	3	14	0	314	7,2	0	17	104996,3672	19842,8457	2761,98584	261	2584,743652	143	1
2554	1	4	4	14	1	314	7,2	0	8	113228,2188	22128,95508	3014,575928	272	2947,103271	161	1
2555	1	4	5	14	0	314	7,2	0	11	105870,7891	17919,45508	1922,058228	182	3086,677246	142	1
2556	1	4	6	14	1	314	7,2	0	20	111592,4688	20546,87109	2628,03833	230	3516,322754	162	1
2557	1	4	7	14	0	314	7,2	0	10	110846,3281	20312,28906	2445,026611	225	2260,415039	128	1
2558	1	4	8	14	1	314	7,2	0	12	102555,0781	19021,85352	2675,443359	233	2509,036377	131	1
2559	1	4	9	14	0	314	7,2	0	2	114875,4219	25737,21094	3766,669678	329	3640,997559	182	1
2560	1	4	10	14	1	314	7,2	0	26	117197,2422	25423,54883	4061,74292	337	3248,580811	176	1
2561	1	4	11	14	0	314	7,2	0	6	113878,9688	24175,58008	3551,391357	292	3074,09668	173	2
2562	1	4	12	14	1	314	7,2	0	7	114597,4531	26383,62891	3579,560303	320	2925,068848	175	2
2563	1	4	13	14	1	314	7,2	0	27	111860,5078	22692,2168	2749,816406	244	3225,529541	171	2
2564	1	4	14	14	0	314	7,2	0	21	108039,2188	21578,43164	3204,582031	268	2936,322021	159	2
2565	1	4	15	14	0	314	7,2	0	16	108901,3828	22608,60938	2844,040527	244	3227,30249	165	2
2566	1	4	16	14	1	314	7,2	0	25	110302,3438	21513,96484	3530,68335	314	3192,814941	177	2
2567	1	4	17	14	0	314	7,2	0	22	101949,7578	20966,95508	2028,016113	185	1903,568848	107	2
2568	1	4	18	14	1	314	7,2	0	3	104663,7031	20282,30078	2813,13623	249	2626,706787	155	2
2569	1	4	19	14	0	314	7,2	0	1	106371,4453	22075,04688	3123,075684	269	2895,561768	160	2
2570	1	4	20	14	0	314	7,2	0	20	108074,9063	21974,04297	2994,881592	274	2656,606934	147	3
2571	1	4	21	14	1	314	7,2	0	11	103341,5859	21232,99414	2834,476807	236	3619,657227	161	3
2572	1	4	22	14	0	314	7,2	0	12	113602,9453	24490,125	2908,111572	257	2556,850098	149	3
2573	1	4	23	14	1	314	7,2	0	10	113417,7734	25075,75391	3380,644775	303	3044,922363	175	3
2574	1	4	24	14	0	314	7,2	0	18	109952,9766	23001,16797	3273,598877	289	2971,864258	160	3
2575	1	4	25	14	1	314	7,2	0	2	107392,4297	22254,52148	2730,919434	238	3486,973145	182	3
2576	1	4	26	14	0	314	7,2	0	26	114814,25	24171,43164	2950,230469	267	3334,011719	186	3
2577	1	4	27	14	1	314	7,2	0	6	112285,6953	22700,37109	3688,291748	331	3765,765381	206	3
2578	1	4	28	14	0	314	7,2	0	7	109296,6484	21939,56641	3148,690918	273	2627,101074	149	3
2579	1	4	29	14	1	314	7,2	0	16	115222,0703	23767,14844	3191,123535	289	2967,682129	163	4
2580	1	4	31	14	0	314	7,2	0	27	110727,6875	22885,47656	2879,500244	253	2344,123291	141	4
2581	1	4	33	14	0	314	7,2	0	8	98131,00781	18777,76758	2251,098389	202	2748,029785	143	4
2582	1	4	34	14	1	314	7,2	0	15	107712,5391	22917,29492	3333,38916	293	4132,049316	210	4
2583	1	4	35	14	0	314	7,2	0	25	111077,5859	23558,68555	2981,30542	264	2551,897461	150	4
2584	1	4	36	14	1	314	7,2	0	22	106834,8438	21604,76563	2971,768066	270	2545,504395	147	4
2585	1	4	37	14	0	314	7,2	0	3	103751,2578	18841,08984	2698,895996	242	2902,277832	154	4
2586	1	4	38	14	1	314	7,2	0	1	103365,6406	18019,12109	2573,052002	236	2240,320313	133	4
2659	1	4	1	17	1	317	6	0	11	106753,7813	19672,59766	2826,421875	255	2516,056396	140	1
2660	1	4	2	17	0	317	6	0	21	109597,5156	23106,73242	3265,890381	285	3113,936279	181	1
2661	1	4	3	17	1	317	6	0	14	109347,8359	20747,82031	3018,885254	263	2503,093018	151	1
2662	1	4	4	17	0	317	6	0	16	105166,5313	19787,92188	2728,407471	248	2574,849121	141	1
2663	1	4	5	17	1	317	6	0	1	110101,8438	20524,58789	2952,018799	261	2719,623535	155	1
2664	1	4	6	17	0	317	6	0	25	112147,8203	22523,95508	3428,84082	308	3330,402832	176	1
2665	1	4	7	17	1	317	6	0	22	107706,0469	19478,31445	2732,129883	247	2703,307617	161	1
2666	1	4	8	17	0	317	6	0	3	105412,2813	20376,84766	2416,36792	219	2479,155518	141	1
2667	1	4	9	17	1	317	6	0	27	108372,8281	22626,0625	3028,098145	266	3051,520508	166	1
2668	1	4	10	17	0	317	6	0	8	104403,7578	20737,00781	2890,766846	260	2970,810059	161	1
2669	1	4	11	17	1	317	6	0	12	106517,7344	24485,83203	3414,831055	299	3739,499512	198	2
2670	1	4	12	17	0	317	6	0	2	109904,2969	21907,78711	3331,610352	296	4112,735352	199	2
2671	1	4	13	17	0	317	6	0	18	111809,6719	23968,1582	3260,5354	277	3333,802002	188	2
2672	1	4	15	17	1	317	6	0	15	108948,7734	23734,68164	3295,53833	278	3202,156738	195	2
2673	1	4	16	17	0	317	6	0	7	106818,3516	22765,66211	2803,967773	245	3300,871338	179	2
2674	1	4	17	17	1	317	6	0	10	105235,4844	20975,29883	2704,111572	240	3018,193604	163	2
2675	1	4	18	17	0	317	6	0	26	110153,0703	23785,37695	3255,747559	293	2831,877441	162	2
2676	1	4	19	17	1	317	6	0	20	112320,5547	23786,4668	3800,321289	324	3486,481934	188	2
2677	1	4	20	17	1	317	6	0	25	113557,2813	24780,87891	3353,11792	314	3107,118164	168	3
2678	1	4	21	17	0	317	6	0	1	105755,4844	22646,67969	3239,898193	290	2664,975098	151	3
2679	1	4	22	17	1	317	6	0	3	106405,2734	20769,7793	2492,244873	235	2435,602783	136	3
2680	1	4	23	17	0	317	6	0	22	104434,2891	20858,68164	2576,64917	226	2976,257568	160	3
2681	1	4	24	17	1	317	6	0	21	108734,9922	21187,35742	3039,592773	263	2883,526855	163	3
2682	1	4	25	17	0	317	6	0	27	106078,7734	21552,67969	2798,209229	244	2218,353516	131	3
2683	1	4	26	17	1	317	6	0	8	105823,8906	20188,02344	2379,451904	213	2730,262451	147	3
2684	1	4	27	17	0	317	6	0	12	94894,60938	17991,83594	2532,732422	232	1948,151123	123	3
2685	1	4	28	17	1	317	6	0	2	103345,2422	21397,42578	3018,004395	250	2953,241943	157	3
2686	1	4	29	17	0	317	6	0	15	102953,4141	21087,30078	2925,865967	256	2825,735107	167	4
2687	1	4	31	17	1	317	6	0	18	109008,6953	22076,21875	3266,389648	286	2985,231689	151	4
2688	1	4	33	17	1	317	6	0	16	109745,9609	21571,86914	2730,147949	242	2596,082764	160	4
2689	1	4	34	17	0	317	6	0	11	97223,77344	19480,65234	3005,58667	257	2348,350586	133	4
2690	1	4	35	17	1	317	6	0	7	113130,7031	23805,39453	2822,304932	259	2878,947998	167	4
2691	1	4	36	17	0	317	6	0	10	104981,625	21020,9707	2635,230957	244	2699,796875	154	4
2692	1	4	37	17	1	317	6	0	26	101871,9688	17536,01563	2095,173828	188	2293,16626	131	4
2802	1	4	1	22	0	322	6,8	0	1	114309,9531	26122,02539	3324,499512	296	3151,976807	169	1
2803	1	4	2	22	1	322	6,8	0	6	115978,0625	25745,32813	3186,616699	284	2900,892822	168	1
2804	1	4	3	22	0	322	6,8	0	20	122051,2578	28501,45898	3310,936523	290	2669,479736	150	1
2805	1	4	4	22	1	322	6,8	0	18	111478,3906	23877,13867	2941,708252	255	2952,791016	153	1
2806	1	4	5	22	0	322	6,8	0	10	111602,5781	23421,78516	2707,955322	237	2606,186523	144	1
2807	1	4	6	22	1	322	6,8	0	2	113925,0078	23576,07031	3337,121338	303	2757,166992	156	1
2808	1	4	7	22	0	322	6,8	0	17	116040,6641	26205,97461	3004,662598	275	2770,654785	158	1
2809	1	4	8	22	1	322	6,8	0	15	114174,7969	27142,14258	3430,386475	312	3396,317627	186	1
2810	1	4	9	22	0	322	6,8	0	16	119462,2109	27425,98633	3338,05127	278	2930,907959	146	1
2811	1	4	10	22	0	322	6,8	0	11	116112,5625	26214,35938	3151,336426	281	3337,78125	182	1
2812	1	4	11	22	1	322	6,8	0	3	111230,3984	23784,88867	3073,120361	281	2824,120117	178	2
2813	1	4	12	22	0	322	6,8	0	25	117713,3438	27187,30469	3652,400146	320	3253,958008	186	2
2814	1	4	13	22	1	322	6,8	0	21	112276,1172	26016,42383	3726,215576	328	3276,608643	189	2
2815	1	4	14	22	0	322	6,8	0	27	110220,1016	20843,90234	2612,213135	219	2011,754028	115	2
2816	1	4	15	22	1	322	6,8	0	8	113218,2031	26227,81445	3079,511719	286	3320,795166	183	2
2817	1	4	16	22	0	322	6,8	0	12	119137,1094	25771,3125	2842,811768	264	2588,734619	147	2
2818	1	4	17	22	1	322	6,8	0	14	111394,3516	24313,56055	3064,203125	271	3139,482178	173	2
2819	1	4	18	22	0	322	6,8	0	7	116730,4141	31001,98633	3732,873535	322	3018,25	175	2
2820	1	4	19	22	1	322	6,8	0	26	115130,875	27942,58398	3132,142334	281	3520,055176	188	2
2821	1	4	20	22	0	322	6,8	0	2	121362,3828	27072,10938	3735,348389	320	3676,919922	193	3
2822	1	4	21	22	1	322	6,8	0	10	113976,0547	24844,78125	3198,484863	294	4289,519043	218	3
2823	1	4	22	22	0	322	6,8	0	15	106558,4297	23387,36328	2833,801758	253	2138,394287	131	3
2824	1	4	23	22	1	322	6,8	0	17	113543,7891	23147,1875	3222,199951	280	3755,757324	183	3
2825	1	4	24	22	0	322	6,8	0	6	111245,0938	26365,9082	3214,154541	293	3092,30127	168	3
2826	1	4	25	22	1	322	6,8	0	16	118065,7656	25713,49219	3014,059082	271	3469,701416	193	3
2827	1	4	26	22	1	322	6,8	0	11	114679,7734	25946,63086	3208,637695	293	2848,628174	166	3
2828	1	4	27	22	0	322	6,8	0	3	110113,5781	22032,19922	2181,863281	211	1684,16687	103	3
2829	1	4	28	22	1	322	6,8	0	25	111997,1953	23664,9043	3201,106689	302	3239,112305	183	3
2830	1	4	29	22	0	322	6,8	0	8	109696,3281	24723,83008	2898,372314	256	2820,746826	157	4
2831	1	4	31	22	0	322	6,8	0	21	107829,2266	23492,83789	3479,707031	303	3597,923096	192	4
2832	1	4	32	22	1	322	6,8	0	20	117281,8125	26411,23047	3286,147705	291	2764,344971	165	4
2833	1	4	33	22	0	322	6,8	0	18	108860,9297	23801,92383	2816,297852	265	2357,489014	149	4
2834	1	4	34	22	1	322	6,8	0	1	115356,5234	24188,08398	3215,705322	270	2963,037598	164	4
2835	1	4	35	22	1	322	6,8	0	12	111262,0938	23561,34766	2829,767578	256	2865,071533	158	4
2836	1	4	36	22	0	322	6,8	0	14	110417,6484	22485,47266	2585,210205	241	2801,117676	161	4
2837	1	4	37	22	1	322	6,8	0	7	103360,9531	21791,83984	2504,043457	245	3215,188721	183	4
2838	1	4	38	22	0	322	6,8	0	26	111924,5469	24216,49219	3230,862793	291	2475,158936	139	4
2912	1	4	1	27	0	327	7,1	0	25	113796,4063	22459,83203	3450,781494	301	2431,438721	139	1
2913	1	4	2	27	1	327	7,1	0	2	109357,5781	19464,92578	2742,235596	233	3093,141113	154	1
2914	1	4	3	27	0	327	7,1	0	8	107646,7969	21295,67188	2734,238525	251	2515,370117	137	1
2915	1	4	4	27	1	327	7,1	0	21	107297,7734	20283,18164	2564,399658	234	2992,932861	154	1
2916	1	4	5	27	0	327	7,1	0	12	107376,0078	20877,16211	2929,239014	242	2849,969971	152	1
2917	1	4	6	27	1	327	7,1	0	11	106403,0156	19167,86914	2675,530029	244	2792,636719	152	1
2918	1	4	7	27	0	327	7,1	0	18	112511,5156	21144,49023	2479,807861	231	2008,498535	123	1
2919	1	4	8	27	1	327	7,1	0	26	109781,6563	20650,16016	2428,827393	218	1910,378052	108	1
2920	1	4	9	27	0	327	7,1	0	17	109918,6406	21587,46875	2699,233154	225	2682,561035	147	1
2921	1	4	10	27	1	327	7,1	0	7	114695,8516	23564,81836	3411,751709	282	3689,978271	190	1
2922	1	4	11	27	0	327	7,1	0	20	112940,2734	22782,39844	2805,915771	239	2355,04541	133	2
2923	1	4	12	27	1	327	7,1	0	10	106695,9922	19742,67773	2628,057129	228	2494,118652	137	2
2924	1	4	13	27	0	327	7,1	0	14	113214,8516	23944,50586	3195,768799	269	2959,120117	153	2
2925	1	4	14	27	1	327	7,1	0	22	118504,2266	26322,39844	3082,69165	267	2545,15332	135	2
2926	1	4	15	27	0	327	7,1	0	6	113285,4453	21881,73242	2851,721191	253	3069,386719	156	2
2927	1	4	16	27	1	327	7,1	0	3	109584,1641	22443,91797	3010,698975	259	3047,606201	163	2
2928	1	4	17	27	0	327	7,1	0	1	109423,1328	21048,68555	2610,685059	229	2496,630127	146	2
2929	1	4	18	27	1	327	7,1	0	15	107610,2656	20700,41602	2853,169922	247	3009,358398	173	2
2930	1	4	19	27	0	327	7,1	0	16	112741,5547	22511,27148	3230,376953	272	2506,055176	156	2
2931	1	4	20	27	0	327	7,1	0	11	106287,2656	21551,66797	3464,025391	299	3591,121826	185	3
2932	1	4	21	27	1	327	7,1	0	12	109269,3047	22125,75586	3018,451172	261	2961,959473	162	3
2933	1	4	22	27	0	327	7,1	0	26	101773,125	20736,71484	2778,22168	249	2613,5	145	3
2934	1	4	23	27	1	327	7,1	0	18	111846,9844	23017,98438	3314,530762	288	3071,10376	157	3
2935	1	4	24	27	0	327	7,1	0	2	116340,9531	24222,72852	4074,57666	345	4072,828857	209	3
2936	1	4	25	27	1	327	7,1	0	17	106446,3203	21791,11328	3193,740967	278	3054,058105	166	3
2937	1	4	26	27	0	327	7,1	0	7	105547,0859	22440,36719	2682,873047	235	3078,607422	169	3
2938	1	4	27	27	1	327	7,1	0	20	111531,5313	23049,8418	3101,167969	289	3519,876465	182	3
2939	1	4	28	27	0	327	7,1	0	10	107023,4609	20052,01172	2584,745605	233	3187,345703	159	3
2940	1	4	29	27	1	327	7,1	0	6	112023,5	21966,83984	3248,295166	289	3614,283936	181	4
2941	1	4	31	27	1	327	7,1	0	14	109309,0391	22643,00195	2868,581787	260	2944,103516	162	4
2942	1	4	32	27	1	327	7,1	0	8	104514,1016	18342,77148	2614,404053	230	3037,09375	167	4
2943	1	4	33	27	0	327	7,1	0	21	108701,3828	22853,16211	2836,043945	262	2697,231201	163	4
2944	1	4	34	27	1	327	7,1	0	25	111849,3047	21422,41406	2652,840576	232	2877,310791	157	4
2945	1	4	35	27	0	327	7,1	0	3	105489,9297	18673,00195	2239,300049	200	2382,25	133	4
2946	1	4	36	27	1	327	7,1	0	1	102121,7266	19391,63672	3136,162354	263	2716,8396	151	4
2947	1	4	37	27	0	327	7,1	0	15	100317,7578	18072,53711	2408,56958	213	2624,183105	144	4
2948	1	4	38	27	1	327	7,1	0	16	104824,25	20735,05664	2997,340576	248	2969,981445	163	4
1	1	1	1	1	1	1	9,1	1	2	110501,2344	25126,36133	3525,407715	324	2947,624756	184	1
2	1	1	2	1	0	1	9,1	1	10	104256,7578	20096,15039	2463,065674	229	2238,297852	144	1
3	1	1	3	1	1	1	9,1	1	8	109436,0469	22637,50586	2869,929199	280	3184,088135	163	1
4	1	1	4	1	0	1	9,1	1	18	106707,8	22807,46	3964,87	327	3769,01	213	1
5	1	1	5	1	1	1	9,1	1	20	110512,6	24681,88	3854,91	323	3545,33	184	1
6	1	1	6	1	0	1	9,1	1	6	110124,8	22608,46	3576,95	311	3276,27	183	1
7	1	1	7	1	1	1	9,1	1	16	105450,8	20609,76	3278,28	280	2958,72	167	1
8	1	1	8	1	0	1	9,1	1	5	109838,4453	23374,41797	3038,385986	280	2910,77417	170	1
9	1	1	9	1	1	1	9,1	1	19	109035,6406	21306,20117	3162,688232	298	3187,597412	186	1
10	1	1	10	1	0	1	9,1	1	17	112736,5938	22396,21875	3579,065186	309	3653,985107	196	1
11	1	1	11	1	1	1	9,1	1	7	102689,4141	19302,4043	2674,255127	241	3169,81543	172	2
12	1	1	12	1	0	1	9,1	1	9	108460,3359	21796,9082	3118,007324	272	3596,463623	190	2
13	1	1	13	1	0	1	9,1	1	15	110289,75	24504,08984	3352,003174	291	3355,16748	193	2
14	1	1	14	1	1	1	9,1	1	13	101320,4531	21228,69727	3173,671387	280	3011,566162	163	2
15	1	1	15	1	1	1	9,1	1	3	111599,9922	23300,23242	2835,7771	263	2914,875732	165	2
16	1	1	16	1	1	1	9,1	1	11	109393,5938	23561,65039	3388,491455	296	3500,190918	198	2
17	1	1	17	1	0	1	9,1	1	12	111892,1172	23400,05469	3870,541504	342	3894,468994	215	2
18	1	1	18	1	1	1	9,1	1	4	112127,0313	23319,5	3395,942871	301	3310,217041	191	2
19	1	1	19	1	0	1	9,1	1	14	109500,2734	23662,66602	3467,739746	306	3402,982422	186	2
20	1	1	20	1	0	1	9,1	1	2	103085,5469	22066,62891	3438,281494	300	3539,953369	192	3
21	1	1	21	1	1	1	9,1	1	10	109171,8516	22516,55859	2931,559082	256	3813,598877	189	3
22	1	1	22	1	0	1	9,1	1	8	110358,6875	24936,95898	3358,623291	304	2822,434814	159	3
23	1	1	23	1	1	1	9,1	1	18	112500,7422	25460,89648	3279,452637	304	3171,98877	177	3
24	1	1	24	1	0	1	9,1	1	20	112436,6094	24830,3125	3587,132568	326	3404,406982	186	3
25	1	1	25	1	1	1	9,1	1	6	107525,1172	21862,99023	2810,617432	244	3104,98877	162	3
26	1	1	26	1	0	1	9,1	1	16	118782,0313	26507,37109	3778,265137	336	3121,894043	179	3
27	1	1	27	1	1	1	9,1	1	5	113306,2969	25674,27734	3204,273193	287	3407,843994	182	3
28	1	1	28	1	0	1	9,1	1	19	108561,6719	22806	3396,301025	294	2915,982666	172	3
29	1	1	29	1	1	1	9,1	1	17	112732,4922	24734,14648	3047,394531	277	2933,41333	173	4
30	1	1	30	1	0	1	9,1	1	7	110531,9688	23763,41016	3403,539063	298	3023,121582	168	4
31	1	1	31	1	1	1	9,1	1	9	109550,5	22085,45117	3211,395752	276	3777,033936	196	4
32	1	1	32	1	1	1	9,1	1	15	113660,3281	26088,54297	3896,691162	356	3684,753662	200	4
33	1	1	33	1	0	1	9,1	1	13	108156,5938	22683,15234	2989,572998	259	2687,839844	164	4
34	1	1	34	1	1	1	9,1	1	3	115176,1797	23637,17578	3158,547852	278	2853,701416	151	4
35	1	1	35	1	0	1	9,1	1	11	112140,8359	24023,61133	3631,87793	301	3438,740723	186	4
36	1	1	36	1	1	1	9,1	1	12	105440,2266	22962,31445	3164,839111	282	3028,747559	187	4
37	1	1	37	1	0	1	9,1	1	4	114308,5234	23412,17969	3631,177002	288	2188,570801	136	4
38	1	1	38	1	1	1	9,1	1	14	109882,6016	22635,67383	3484,560059	307	3504,70752	208	4
39	1	1	1	2	0	2	9,9	1	1	105072,375	19814,13086	2403,709717	223	2637,418945	146	1
40	1	1	2	2	1	2	9,9	1	13	108571,7891	19263,00586	2920,538818	264	2905,333252	168	1
41	1	1	3	2	0	2	9,9	1	3	106884,4453	19296,42773	2574,23584	226	2727,619141	141	1
42	1	1	4	2	1	2	9,9	1	11	106792,8	19691,36	2765,7	250	2791,47	147	1
43	1	1	5	2	0	2	9,9	1	12	101135	19383,7	2721,47	254	3157,44	163	1
44	1	1	6	2	1	2	9,9	1	4	106738,6	20470,05	2741,24	249	3065,23	166	1
45	1	1	7	2	0	2	9,9	1	14	106809,7	21389,37	2838,27	245	2689,72	147	1
46	1	1	8	2	1	2	9,9	1	15	117893,4375	27645,2793	3759,067139	319	4419,506348	228	1
47	1	1	9	2	1	2	9,9	1	10	108170,1797	20830,92383	3174,477783	292	3287,388916	185	1
48	1	1	10	2	0	2	9,9	1	8	113013,7734	22434,49414	3192,816162	277	3047,571045	183	1
49	1	1	11	2	1	2	9,9	1	18	110910,0234	22108,63281	3433,424316	305	3385,104492	190	2
50	1	1	12	2	0	2	9,9	1	20	110369,4453	23567,45313	3044,565918	275	3581,682861	177	2
51	1	1	13	2	1	2	9,9	1	6	109955,1953	23980,65625	3397,636475	288	4035,873779	200	2
52	1	1	14	2	0	2	9,9	1	16	104867,4453	18492,41992	3006,543945	259	3094,125	159	2
53	1	1	15	2	1	2	9,9	1	5	111170,5781	22731,14063	3493,59668	304	2967,374268	166	2
54	1	1	16	2	0	2	9,9	1	19	107504,5859	19784,99219	2681,656494	246	3042,099609	164	2
55	1	1	17	2	1	2	9,9	1	17	101145,6016	20308,70117	3102,112061	272	2917,027832	159	2
56	1	1	18	2	0	2	9,9	1	7	99063,0625	18628,20117	2507,146729	217	2540,893066	139	2
[truncated: 949 more rows]
